# Supplementary material for: Molecular basis of the short- and long-term osmoregulation capability in the euryhaline unicellular eukaryote Paramecium calkinsi
Source: mBio. 2026 Mar 6;17(4):e03032-25. doi: 10.1128/mbio.03032-25 (PMC13059789; doi:10.1128/mbio.03032-25)
Supplement: Table S1 — Information of somatic genome assemblies of Paramecium species. [file mbio.03032-25-s0002.xlsx]

## Sheet: Sheet1
Supplementary table 1. Information of somatic genome assemblies of Paramecium species.
Species	Strain	Genome Size (Mb)	Contig Number	GC	N50	Gene Number	Habitat	Data source
Paramecium calkinisi		26.3	25	25.26	1105177	14662	Marine	The current work
P. biaurelia	V1-4	74.4	2362	25.78	150218	40261	Freshwater	ParameciumDB
P. bursaria	Dd1	52	1030	28.79	98752	31192	Freshwater	ParameciumDB
P. caudatum	43c3d	29.5	1202	28.2	313711	18509	Freshwater	ParameciumDB
P. decaurelia	223	69.8	1076	27.32	189418	40810	Freshwater	ParameciumDB
P. dodecaurelia	274	69.5	1147	27.33	176048	41085	Freshwater	ParameciumDB
P. jenningsi	M	63.4	984	23.17	212635	37098	Freshwater	ParameciumDB
P. multimicronucleatum	MO3c4	34.5	1544	25.26	442368	17834	Freshwater	ParameciumDB
P. novaurelia	TE	62.9	1877	22.6	78722	35534	Freshwater	ParameciumDB
P. octaurelia	138	83.8	378	27.78	493211	44396	Freshwater	ParameciumDB
P. pentaurelia	87	84.6	310	23.18	515355	41676	Freshwater	ParameciumDB
P. primaurelia	AZ9-3	83.7	436	23.02	472600	42615	Freshwater	ParameciumDB
P. quadecaurelia	NiA	57.3	710	23.21	223945	33793	Freshwater	ParameciumDB
P. sexaurelia	AZ8-4	65.8	547	24.07	24.07	36094	Freshwater	ParameciumDB
P. sonneborni	ATCC_30995	95.1	572	23.02	500206	49951	Freshwater	ParameciumDB
P. tetraurelia	51	69.9	697	28.04	413026	40460	Freshwater	ParameciumDB
P. tredecaurelia	209_AP38	63.6	245	22.46	496921	36179	Freshwater	ParameciumDB
