# Supplementary material for: Molecular basis of the short- and long-term osmoregulation capability in the euryhaline unicellular eukaryote Paramecium calkinsi
Source: mBio. 2026 Mar 6;17(4):e03032-25. doi: 10.1128/mbio.03032-25 (PMC13059789; doi:10.1128/mbio.03032-25)
Supplement: Table S2 — Classification of RNA types, subtypes, and quantity statistics. [file mbio.03032-25-s0003.xlsx]

## Sheet: Sheet1
Supplementary table 2. Classification of RNA types, subtypes, and quantity statistics
Type	subtype	number
snRNA	U1	1
	U2	2
	U3	1
	U4	1
	U5	1
	U6	1
snoRNA	SNORD24	1
	snoR38	1
	ACEA_U3	1
rRNA	5S_rRNA	14
SRP RNA	Protozoa_SRP	1
	Metazoa_SRP	1
other RNA( ribozyme - related RNA)	RNase P nuc	1
	RNase MRP	1
