# Supplementary material for: Molecular basis of the short- and long-term osmoregulation capability in the euryhaline unicellular eukaryote Paramecium calkinsi
Source: mBio. 2026 Mar 6;17(4):e03032-25. doi: 10.1128/mbio.03032-25 (PMC13059789; doi:10.1128/mbio.03032-25)
Supplement: Table S3 — GO pathway enrichment analysis results of the DEGs under different osmotic conditions. [file mbio.03032-25-s0004.xlsx]

## Sheet: 5S.up
Supplementary table 3. GO pathway enrichment analysis results of the DEGs under different osmotic pressures.
Class	GO_Name	GO_ID	GO_Level	P_value	EnrichmentScore	HitsGenesCountsInSelectedSet	HitsGenesCountsInBackground	AllGenesCountsInSelectedSet	AllGenesCountsInBackground	GenesOfSelectedSetInGOterm	corrected p-value(BH method)
Molecular function	ligase activity, forming carbon-nitrogen bonds	GO:0016879	4	2.70787e-05	12.1062	5	11	172	4581	PcalGene351,PcalGene11949,PcalGene278,PcalGene13699,PcalGene7065,	0.00557821
Molecular function	ligase activity	GO:0016874	3	0.000301247	4.5334	8	47	172	4581	PcalGene351,PcalGene11949,PcalGene8542,PcalGene14002,PcalGene5299,PcalGene278,PcalGene13699,PcalGene7065,	0.0310284
Molecular function	protein serine/threonine kinase activity	GO:0004674	7	0.0083618	2.73166	8	78	172	4581	PcalGene2328,PcalGene2770,PcalGene2786,PcalGene2787,PcalGene4772,PcalGene12996,PcalGene5594,PcalGene11344,	0.215316
Molecular function	oxidoreductase activity	GO:0016491	3	0.012454	2.00138	13	173	172	4581	PcalGene1118,PcalGene2248,PcalGene11458,PcalGene14092,PcalGene7748,PcalGene4354,PcalGene7998,PcalGene14488,PcalGene7481,PcalGene13086,PcalGene9413,PcalGene2956,PcalGene7197,	0.285057
Molecular function	transporter activity	GO:0005215	2	0.0160356	1.61416	22	363	172	4581	PcalGene228,PcalGene12611,PcalGene5936,PcalGene1214,PcalGene12768,PcalGene12514,PcalGene6635,PcalGene10933,PcalGene1291,PcalGene5534,PcalGene7421,PcalGene6450,PcalGene9847,PcalGene8758,PcalGene8576,PcalGene12562,PcalGene12493,PcalGene12491,PcalGene1302,PcalGene1319,PcalGene9482,PcalGene4924,	0.194314
Molecular function	transmembrane transporter activity	GO:0022857	3	0.0210956	1.59347	21	351	172	4581	PcalGene228,PcalGene12611,PcalGene5936,PcalGene1214,PcalGene12768,PcalGene12514,PcalGene6635,PcalGene10933,PcalGene1291,PcalGene7421,PcalGene6450,PcalGene9847,PcalGene8758,PcalGene8576,PcalGene12562,PcalGene12493,PcalGene12491,PcalGene1302,PcalGene1319,PcalGene9482,PcalGene4924,	0.217284
Molecular function	cysteine-type peptidase activity	GO:0008234	5	0.0321523	1.94407	10	137	172	4581	PcalGene11634,PcalGene4331,PcalGene4137,PcalGene4133,PcalGene4136,PcalGene9830,PcalGene6215,PcalGene4096,PcalGene9317,PcalGene188,	0.287973
Cellular component	membrane	GO:0016020	3	0.0466575	1.22824	32	529	46	934	PcalGene9048,PcalGene9283,PcalGene4713,PcalGene228,PcalGene12611,PcalGene5936,PcalGene12768,PcalGene12514,PcalGene2364,PcalGene9086,PcalGene5964,PcalGene14073,PcalGene10933,PcalGene834,PcalGene10726,PcalGene1291,PcalGene4264,PcalGene4354,PcalGene8848,PcalGene7421,PcalGene4396,PcalGene8758,PcalGene4037,PcalGene8576,PcalGene8344,PcalGene12562,PcalGene13200,PcalGene12493,PcalGene12491,PcalGene1302,P…	0.55989
Biological process	transport	GO:0006810	4	1.28783e-05	1.92408	39	480	116	2747	PcalGene2328,PcalGene4713,PcalGene228,PcalGene12611,PcalGene5936,PcalGene1214,PcalGene12768,PcalGene1384,PcalGene12514,PcalGene1360,PcalGene9086,PcalGene5964,PcalGene6635,PcalGene14073,PcalGene10933,PcalGene834,PcalGene1291,PcalGene5534,PcalGene5461,PcalGene4370,PcalGene4264,PcalGene3291,PcalGene8848,PcalGene7421,PcalGene4396,PcalGene6450,PcalGene9847,PcalGene8758,PcalGene4037,PcalGene9786,PcalGe…	0.00321957
Biological process	establishment of localization	GO:0051234	3	1.93559e-05	1.89254	39	488	116	2747	PcalGene2328,PcalGene4713,PcalGene228,PcalGene12611,PcalGene5936,PcalGene1214,PcalGene12768,PcalGene1384,PcalGene12514,PcalGene1360,PcalGene9086,PcalGene5964,PcalGene6635,PcalGene14073,PcalGene10933,PcalGene834,PcalGene1291,PcalGene5534,PcalGene5461,PcalGene4370,PcalGene4264,PcalGene3291,PcalGene8848,PcalGene7421,PcalGene4396,PcalGene6450,PcalGene9847,PcalGene8758,PcalGene4037,PcalGene9786,PcalGe…	0.00241949
Biological process	localization	GO:0051179	2	2.36214e-05	1.87716	39	492	116	2747	PcalGene2328,PcalGene4713,PcalGene228,PcalGene12611,PcalGene5936,PcalGene1214,PcalGene12768,PcalGene1384,PcalGene12514,PcalGene1360,PcalGene9086,PcalGene5964,PcalGene6635,PcalGene14073,PcalGene10933,PcalGene834,PcalGene1291,PcalGene5534,PcalGene5461,PcalGene4370,PcalGene4264,PcalGene3291,PcalGene8848,PcalGene7421,PcalGene4396,PcalGene6450,PcalGene9847,PcalGene8758,PcalGene4037,PcalGene9786,PcalGe…	0.00196845
Biological process	alpha-amino acid metabolic process	GO:1901605	8	0.000263421	7.89368	5	15	116	2747	PcalGene14092,PcalGene5106,PcalGene278,PcalGene13699,PcalGene7065,	0.0164638
Biological process	intracellular transport	GO:0046907	5	0.000298325	3.383	11	77	116	2747	PcalGene2328,PcalGene4713,PcalGene1384,PcalGene1360,PcalGene9086,PcalGene834,PcalGene5461,PcalGene4370,PcalGene3291,PcalGene4396,PcalGene12135,	0.0149163
Biological process	establishment of localization in cell	GO:0051649	4	0.000335067	3.33963	11	78	116	2747	PcalGene2328,PcalGene4713,PcalGene1384,PcalGene1360,PcalGene9086,PcalGene834,PcalGene5461,PcalGene4370,PcalGene3291,PcalGene4396,PcalGene12135,	0.0139611
Biological process	cellular localization	GO:0051641	3	0.000509367	2.99129	12	95	116	2747	PcalGene2328,PcalGene4713,PcalGene1384,PcalGene1360,PcalGene9086,PcalGene14073,PcalGene834,PcalGene5461,PcalGene4370,PcalGene3291,PcalGene4396,PcalGene12135,	0.0181917
Biological process	amino acid metabolic process	GO:0006520	7	0.000726294	3.94684	8	48	116	2747	PcalGene14092,PcalGene5106,PcalGene8542,PcalGene14002,PcalGene5299,PcalGene278,PcalGene13699,PcalGene7065,	0.0226967
Biological process	carboxylic acid metabolic process	GO:0019752	6	0.00311074	2.91958	9	73	116	2747	PcalGene14092,PcalGene5106,PcalGene4354,PcalGene8542,PcalGene14002,PcalGene5299,PcalGene278,PcalGene13699,PcalGene7065,	0.0864095
Biological process	oxoacid metabolic process	GO:0043436	5	0.00311074	2.91958	9	73	116	2747	PcalGene14092,PcalGene5106,PcalGene4354,PcalGene8542,PcalGene14002,PcalGene5299,PcalGene278,PcalGene13699,PcalGene7065,	0.0864095
Biological process	organic acid metabolic process	GO:0006082	4	0.00311074	2.91958	9	73	116	2747	PcalGene14092,PcalGene5106,PcalGene4354,PcalGene8542,PcalGene14002,PcalGene5299,PcalGene278,PcalGene13699,PcalGene7065,	0.0864095
Biological process	protein transport	GO:0015031	7	0.00322279	3.15747	8	60	116	2747	PcalGene2328,PcalGene4713,PcalGene9086,PcalGene14073,PcalGene834,PcalGene5461,PcalGene4370,PcalGene4396,	0.0671414
Biological process	nitrogen compound transport	GO:0071705	5	0.00374857	2.84172	9	75	116	2747	PcalGene2328,PcalGene4713,PcalGene5936,PcalGene9086,PcalGene14073,PcalGene834,PcalGene5461,PcalGene4370,PcalGene4396,	0.0720878
Biological process	intracellular protein transport	GO:0006886	8	0.0061334	3.12768	7	53	116	2747	PcalGene2328,PcalGene4713,PcalGene9086,PcalGene834,PcalGene5461,PcalGene4370,PcalGene4396,	0.109525
Biological process	establishment of protein localization	GO:0045184	6	0.00702479	2.786	8	68	116	2747	PcalGene2328,PcalGene4713,PcalGene9086,PcalGene14073,PcalGene834,PcalGene5461,PcalGene4370,PcalGene4396,	0.11708
Biological process	macromolecule localization	GO:0033036	3	0.00798628	2.53725	9	84	116	2747	PcalGene2328,PcalGene4713,PcalGene9086,PcalGene14073,PcalGene834,PcalGene5534,PcalGene5461,PcalGene4370,PcalGene4396,	0.110921
Biological process	transmembrane transport	GO:0055085	5	0.00873397	1.63317	24	348	116	2747	PcalGene228,PcalGene12611,PcalGene5936,PcalGene1214,PcalGene12768,PcalGene12514,PcalGene5964,PcalGene6635,PcalGene10933,PcalGene1291,PcalGene4264,PcalGene7421,PcalGene6450,PcalGene9847,PcalGene8758,PcalGene4037,PcalGene8576,PcalGene12562,PcalGene12493,PcalGene12491,PcalGene1302,PcalGene1319,PcalGene9482,PcalGene4924,	0.114921
Biological process	cellular macromolecule localization	GO:0070727	4	0.00909887	2.66829	8	71	116	2747	PcalGene2328,PcalGene4713,PcalGene9086,PcalGene14073,PcalGene834,PcalGene5461,PcalGene4370,PcalGene4396,	0.113736
Biological process	protein localization	GO:0008104	5	0.00909887	2.66829	8	71	116	2747	PcalGene2328,PcalGene4713,PcalGene9086,PcalGene14073,PcalGene834,PcalGene5461,PcalGene4370,PcalGene4396,	0.113736
Biological process	vesicle-mediated transport	GO:0016192	5	0.0131441	2.7175	7	61	116	2747	PcalGene4713,PcalGene9086,PcalGene834,PcalGene4370,PcalGene8848,PcalGene4396,PcalGene9786,	0.117358
Biological process	organic substance transport	GO:0071702	5	0.015179	2.29171	9	93	116	2747	PcalGene2328,PcalGene4713,PcalGene9086,PcalGene14073,PcalGene834,PcalGene5534,PcalGene5461,PcalGene4370,PcalGene4396,	0.130854
Biological process	small molecule metabolic process	GO:0044281	3	0.0193408	1.93315	12	147	116	2747	PcalGene14092,PcalGene5106,PcalGene11949,PcalGene4354,PcalGene419,PcalGene8542,PcalGene14002,PcalGene5299,PcalGene278,PcalGene12352,PcalGene13699,PcalGene7065,	0.155974
Biological process	tRNA metabolic process	GO:0006399	9	0.0329015	2.75361	5	43	116	2747	PcalGene9075,PcalGene4767,PcalGene8542,PcalGene14002,PcalGene5299,	0.241922

## Sheet: 5S.down
Class	GO_Name	GO_ID	GO_Level	P_value	EnrichmentScore	HitsGenesCountsInSelectedSet	HitsGenesCountsInBackground	AllGenesCountsInSelectedSet	AllGenesCountsInBackground	GenesOfSelectedSetInGOterm	corrected p-value(BH method)
Molecular function	kinase activity	GO:0016301	5	0.00438716	1.76328	21	866	63	4581	PcalGene12287,PcalGene8750,PcalGene13045,PcalGene10673,PcalGene6904,PcalGene6162,PcalGene9089,PcalGene9582,PcalGene10701,PcalGene4348,PcalGene7973,PcalGene10168,PcalGene5583,PcalGene10742,PcalGene10743,PcalGene9398,PcalGene7890,PcalGene3735,PcalGene7774,PcalGene4908,PcalGene6668,	0.217165
Molecular function	protein kinase activity	GO:0004672	6	0.00489591	1.7844	20	815	63	4581	PcalGene12287,PcalGene8750,PcalGene10673,PcalGene6904,PcalGene6162,PcalGene9089,PcalGene9582,PcalGene10701,PcalGene4348,PcalGene7973,PcalGene10168,PcalGene5583,PcalGene10742,PcalGene10743,PcalGene9398,PcalGene7890,PcalGene3735,PcalGene7774,PcalGene4908,PcalGene6668,	0.161565
Molecular function	anion binding	GO:0043168	4	0.00492077	1.51593	30	1439	63	4581	PcalGene1226,PcalGene14475,PcalGene7450,PcalGene12287,PcalGene11539,PcalGene8750,PcalGene13045,PcalGene10673,PcalGene6904,PcalGene13157,PcalGene6162,PcalGene12083,PcalGene9089,PcalGene7354,PcalGene9582,PcalGene10701,PcalGene4348,PcalGene7973,PcalGene10168,PcalGene5583,PcalGene10742,PcalGene10743,PcalGene5109,PcalGene9398,PcalGene7890,PcalGene3735,PcalGene758,PcalGene7774,PcalGene4908,PcalGene6668,	0.121789
Molecular function	heterocyclic compound binding	GO:1901363	4	0.00569249	1.50236	30	1452	63	4581	PcalGene1226,PcalGene14475,PcalGene7450,PcalGene12287,PcalGene11539,PcalGene8750,PcalGene13045,PcalGene10673,PcalGene6904,PcalGene13157,PcalGene6162,PcalGene12083,PcalGene9089,PcalGene7354,PcalGene9582,PcalGene10701,PcalGene4348,PcalGene7973,PcalGene10168,PcalGene5583,PcalGene10742,PcalGene10743,PcalGene5109,PcalGene9398,PcalGene7890,PcalGene3735,PcalGene758,PcalGene7774,PcalGene4908,PcalGene6668,	0.112711
Molecular function	small molecule binding	GO:0036094	3	0.00621755	1.49413	30	1460	63	4581	PcalGene1226,PcalGene14475,PcalGene7450,PcalGene12287,PcalGene11539,PcalGene8750,PcalGene13045,PcalGene10673,PcalGene6904,PcalGene13157,PcalGene6162,PcalGene12083,PcalGene9089,PcalGene7354,PcalGene9582,PcalGene10701,PcalGene4348,PcalGene7973,PcalGene10168,PcalGene5583,PcalGene10742,PcalGene10743,PcalGene5109,PcalGene9398,PcalGene7890,PcalGene3735,PcalGene758,PcalGene7774,PcalGene4908,PcalGene6668,	0.10259
Molecular function	phosphotransferase activity, alcohol group as acceptor	GO:0016773	5	0.00732884	1.72309	20	844	63	4581	PcalGene12287,PcalGene8750,PcalGene10673,PcalGene6904,PcalGene6162,PcalGene9089,PcalGene9582,PcalGene10701,PcalGene4348,PcalGene7973,PcalGene10168,PcalGene5583,PcalGene10742,PcalGene10743,PcalGene9398,PcalGene7890,PcalGene3735,PcalGene7774,PcalGene4908,PcalGene6668,	0.103651
Molecular function	transferase activity	GO:0016740	3	0.00808745	1.56847	25	1159	63	4581	PcalGene12287,PcalGene8750,PcalGene13045,PcalGene8882,PcalGene10673,PcalGene6904,PcalGene6162,PcalGene9089,PcalGene9582,PcalGene10701,PcalGene602,PcalGene4348,PcalGene7973,PcalGene10168,PcalGene9576,PcalGene5583,PcalGene10742,PcalGene10743,PcalGene9398,PcalGene7890,PcalGene3735,PcalGene3975,PcalGene7774,PcalGene4908,PcalGene6668,	0.100082
Molecular function	ion binding	GO:0043167	3	0.00883777	1.37341	36	1906	63	4581	PcalGene1226,PcalGene14475,PcalGene7450,PcalGene12287,PcalGene11539,PcalGene8750,PcalGene51,PcalGene13045,PcalGene57,PcalGene10673,PcalGene6904,PcalGene13157,PcalGene6162,PcalGene12083,PcalGene1399,PcalGene9089,PcalGene7354,PcalGene9582,PcalGene10701,PcalGene11465,PcalGene4348,PcalGene7973,PcalGene10168,PcalGene5583,PcalGene10742,PcalGene10743,PcalGene1309,PcalGene5109,PcalGene9398,PcalGene7890,P…	0.0972154
Molecular function	transferase activity, transferring phosphorus-containing groups	GO:0016772	4	0.0104782	1.63841	21	932	63	4581	PcalGene12287,PcalGene8750,PcalGene13045,PcalGene10673,PcalGene6904,PcalGene6162,PcalGene9089,PcalGene9582,PcalGene10701,PcalGene4348,PcalGene7973,PcalGene10168,PcalGene5583,PcalGene10742,PcalGene10743,PcalGene9398,PcalGene7890,PcalGene3735,PcalGene7774,PcalGene4908,PcalGene6668,	0.103734
Molecular function	organic cyclic compound binding	GO:0097159	3	0.0116339	1.37809	34	1794	63	4581	PcalGene1226,PcalGene14475,PcalGene7450,PcalGene9071,PcalGene12287,PcalGene11539,PcalGene8750,PcalGene13045,PcalGene10673,PcalGene6904,PcalGene13157,PcalGene6162,PcalGene12083,PcalGene14609,PcalGene9089,PcalGene7354,PcalGene9582,PcalGene10701,PcalGene11465,PcalGene4348,PcalGene7973,PcalGene10168,PcalGene5583,PcalGene10742,PcalGene10743,PcalGene5109,PcalGene9398,PcalGene7890,PcalGene3735,PcalGene7…	0.104705
Molecular function	nucleotide binding	GO:0000166	5	0.0182753	1.42179	28	1432	63	4581	PcalGene1226,PcalGene7450,PcalGene12287,PcalGene11539,PcalGene8750,PcalGene13045,PcalGene10673,PcalGene6904,PcalGene13157,PcalGene6162,PcalGene12083,PcalGene9089,PcalGene7354,PcalGene9582,PcalGene10701,PcalGene4348,PcalGene7973,PcalGene10168,PcalGene5583,PcalGene10742,PcalGene10743,PcalGene9398,PcalGene7890,PcalGene3735,PcalGene758,PcalGene7774,PcalGene4908,PcalGene6668,	0.129233
Molecular function	nucleoside phosphate binding	GO:1901265	4	0.0182753	1.42179	28	1432	63	4581	PcalGene1226,PcalGene7450,PcalGene12287,PcalGene11539,PcalGene8750,PcalGene13045,PcalGene10673,PcalGene6904,PcalGene13157,PcalGene6162,PcalGene12083,PcalGene9089,PcalGene7354,PcalGene9582,PcalGene10701,PcalGene4348,PcalGene7973,PcalGene10168,PcalGene5583,PcalGene10742,PcalGene10743,PcalGene9398,PcalGene7890,PcalGene3735,PcalGene758,PcalGene7774,PcalGene4908,PcalGene6668,	0.129233
Molecular function	purine ribonucleoside triphosphate binding	GO:0035639	5	0.0232783	1.41142	27	1391	63	4581	PcalGene1226,PcalGene7450,PcalGene12287,PcalGene11539,PcalGene8750,PcalGene13045,PcalGene10673,PcalGene6904,PcalGene13157,PcalGene6162,PcalGene9089,PcalGene7354,PcalGene9582,PcalGene10701,PcalGene4348,PcalGene7973,PcalGene10168,PcalGene5583,PcalGene10742,PcalGene10743,PcalGene9398,PcalGene7890,PcalGene3735,PcalGene758,PcalGene7774,PcalGene4908,PcalGene6668,	0.144035
Molecular function	purine ribonucleotide binding	GO:0032555	7	0.0239342	1.40838	27	1394	63	4581	PcalGene1226,PcalGene7450,PcalGene12287,PcalGene11539,PcalGene8750,PcalGene13045,PcalGene10673,PcalGene6904,PcalGene13157,PcalGene6162,PcalGene9089,PcalGene7354,PcalGene9582,PcalGene10701,PcalGene4348,PcalGene7973,PcalGene10168,PcalGene5583,PcalGene10742,PcalGene10743,PcalGene9398,PcalGene7890,PcalGene3735,PcalGene758,PcalGene7774,PcalGene4908,PcalGene6668,	0.139382
Molecular function	ribonucleotide binding	GO:0032553	6	0.0255228	1.40135	27	1401	63	4581	PcalGene1226,PcalGene7450,PcalGene12287,PcalGene11539,PcalGene8750,PcalGene13045,PcalGene10673,PcalGene6904,PcalGene13157,PcalGene6162,PcalGene9089,PcalGene7354,PcalGene9582,PcalGene10701,PcalGene4348,PcalGene7973,PcalGene10168,PcalGene5583,PcalGene10742,PcalGene10743,PcalGene9398,PcalGene7890,PcalGene3735,PcalGene758,PcalGene7774,PcalGene4908,PcalGene6668,	0.126338
Molecular function	carbohydrate derivative binding	GO:0097367	3	0.0259919	1.39935	27	1403	63	4581	PcalGene1226,PcalGene7450,PcalGene12287,PcalGene11539,PcalGene8750,PcalGene13045,PcalGene10673,PcalGene6904,PcalGene13157,PcalGene6162,PcalGene9089,PcalGene7354,PcalGene9582,PcalGene10701,PcalGene4348,PcalGene7973,PcalGene10168,PcalGene5583,PcalGene10742,PcalGene10743,PcalGene9398,PcalGene7890,PcalGene3735,PcalGene758,PcalGene7774,PcalGene4908,PcalGene6668,	0.122533
Molecular function	purine nucleotide binding	GO:0017076	6	0.026468	1.39736	27	1405	63	4581	PcalGene1226,PcalGene7450,PcalGene12287,PcalGene11539,PcalGene8750,PcalGene13045,PcalGene10673,PcalGene6904,PcalGene13157,PcalGene6162,PcalGene9089,PcalGene7354,PcalGene9582,PcalGene10701,PcalGene4348,PcalGene7973,PcalGene10168,PcalGene5583,PcalGene10742,PcalGene10743,PcalGene9398,PcalGene7890,PcalGene3735,PcalGene758,PcalGene7774,PcalGene4908,PcalGene6668,	0.119106
Molecular function	catalytic activity	GO:0003824	2	0.0420843	1.22977	39	2306	63	4581	PcalGene1226,PcalGene7450,PcalGene12287,PcalGene13496,PcalGene6366,PcalGene8750,PcalGene51,PcalGene14127,PcalGene13045,PcalGene57,PcalGene8882,PcalGene10673,PcalGene6904,PcalGene13157,PcalGene6162,PcalGene12083,PcalGene9089,PcalGene7354,PcalGene9582,PcalGene10701,PcalGene602,PcalGene4348,PcalGene7973,PcalGene10168,PcalGene9576,PcalGene7032,PcalGene3114,PcalGene5583,PcalGene10742,PcalGene10743,Pca…	0.173598
Biological process	protein phosphorylation	GO:0006468	7	0.000630371	1.93179	20	790	36	2747	PcalGene12287,PcalGene8750,PcalGene10673,PcalGene6904,PcalGene6162,PcalGene9089,PcalGene9582,PcalGene10701,PcalGene4348,PcalGene7973,PcalGene10168,PcalGene5583,PcalGene10742,PcalGene10743,PcalGene9398,PcalGene7890,PcalGene3735,PcalGene7774,PcalGene4908,PcalGene6668,	0.0472779
Biological process	protein modification process	GO:0036211	6	0.000740982	1.7463	23	1005	36	2747	PcalGene14466,PcalGene12287,PcalGene8750,PcalGene10673,PcalGene6904,PcalGene6162,PcalGene9089,PcalGene9582,PcalGene10701,PcalGene4348,PcalGene7973,PcalGene10168,PcalGene9576,PcalGene7032,PcalGene5583,PcalGene10742,PcalGene10743,PcalGene9398,PcalGene7890,PcalGene3735,PcalGene7774,PcalGene4908,PcalGene6668,	0.0277868
Biological process	phosphorylation	GO:0016310	6	0.00098074	1.87253	20	815	36	2747	PcalGene12287,PcalGene8750,PcalGene10673,PcalGene6904,PcalGene6162,PcalGene9089,PcalGene9582,PcalGene10701,PcalGene4348,PcalGene7973,PcalGene10168,PcalGene5583,PcalGene10742,PcalGene10743,PcalGene9398,PcalGene7890,PcalGene3735,PcalGene7774,PcalGene4908,PcalGene6668,	0.0245185
Biological process	macromolecule modification	GO:0043412	5	0.00110404	1.70391	23	1030	36	2747	PcalGene14466,PcalGene12287,PcalGene8750,PcalGene10673,PcalGene6904,PcalGene6162,PcalGene9089,PcalGene9582,PcalGene10701,PcalGene4348,PcalGene7973,PcalGene10168,PcalGene9576,PcalGene7032,PcalGene5583,PcalGene10742,PcalGene10743,PcalGene9398,PcalGene7890,PcalGene3735,PcalGene7774,PcalGene4908,PcalGene6668,	0.00920032
Biological process	phosphorus metabolic process	GO:0006793	4	0.00449567	1.63179	21	982	36	2747	PcalGene12287,PcalGene8750,PcalGene10673,PcalGene6904,PcalGene6162,PcalGene9089,PcalGene9582,PcalGene10701,PcalGene4348,PcalGene7973,PcalGene10168,PcalGene7032,PcalGene5583,PcalGene10742,PcalGene10743,PcalGene9398,PcalGene7890,PcalGene3735,PcalGene7774,PcalGene4908,PcalGene6668,	0.0306523
Biological process	phosphate-containing compound metabolic process	GO:0006796	5	0.00449567	1.63179	21	982	36	2747	PcalGene12287,PcalGene8750,PcalGene10673,PcalGene6904,PcalGene6162,PcalGene9089,PcalGene9582,PcalGene10701,PcalGene4348,PcalGene7973,PcalGene10168,PcalGene7032,PcalGene5583,PcalGene10742,PcalGene10743,PcalGene9398,PcalGene7890,PcalGene3735,PcalGene7774,PcalGene4908,PcalGene6668,	0.0306523
Biological process	organonitrogen compound metabolic process	GO:1901564	4	0.0159434	1.3533	26	1466	36	2747	PcalGene6595,PcalGene14475,PcalGene14466,PcalGene12287,PcalGene8750,PcalGene10673,PcalGene6904,PcalGene6162,PcalGene9089,PcalGene9582,PcalGene10701,PcalGene4348,PcalGene7973,PcalGene10168,PcalGene9576,PcalGene7032,PcalGene5583,PcalGene10742,PcalGene10743,PcalGene5109,PcalGene9398,PcalGene7890,PcalGene3735,PcalGene7774,PcalGene4908,PcalGene6668,	0.0797168
Biological process	cellular process	GO:0009987	2	0.032978	1.14796	34	2260	36	2747	PcalGene6595,PcalGene4739,PcalGene14475,PcalGene12287,PcalGene11539,PcalGene8750,PcalGene11776,PcalGene14127,PcalGene13045,PcalGene10673,PcalGene6904,PcalGene6345,PcalGene6162,PcalGene9089,PcalGene9582,PcalGene10701,PcalGene11465,PcalGene4348,PcalGene7973,PcalGene10168,PcalGene7032,PcalGene5583,PcalGene10742,PcalGene10743,PcalGene5109,PcalGene9398,PcalGene7890,PcalGene9032,PcalGene1314,PcalGene37…	0.154584
Biological process	protein metabolic process	GO:0019538	5	0.0351806	1.32322	24	1384	36	2747	PcalGene6595,PcalGene14466,PcalGene12287,PcalGene8750,PcalGene10673,PcalGene6904,PcalGene6162,PcalGene9089,PcalGene9582,PcalGene10701,PcalGene4348,PcalGene7973,PcalGene10168,PcalGene9576,PcalGene7032,PcalGene5583,PcalGene10742,PcalGene10743,PcalGene9398,PcalGene7890,PcalGene3735,PcalGene7774,PcalGene4908,PcalGene6668,	0.155209

## Sheet: 15S.up
Class	GO_Name	GO_ID	GO_Level	P_value	EnrichmentScore	HitsGenesCountsInSelectedSet	HitsGenesCountsInBackground	AllGenesCountsInSelectedSet	AllGenesCountsInBackground	GenesOfSelectedSetInGOterm	corrected p-value(BH method)
Molecular function	transmembrane transporter activity	GO:0022857	3	0.0079756	3.26282	6	351	24	4581	PcalGene8576,PcalGene1319,PcalGene6450,PcalGene228,PcalGene1291,PcalGene1214,	0.099695
Molecular function	transporter activity	GO:0005215	2	0.00936904	3.15496	6	363	24	4581	PcalGene8576,PcalGene1319,PcalGene6450,PcalGene228,PcalGene1291,PcalGene1214,	0.100383
Cellular component	membrane	GO:0016020	3	0.0183754	1.7656	7	529	7	934	PcalGene8576,PcalGene1319,PcalGene10726,PcalGene13200,PcalGene228,PcalGene4037,PcalGene1291,	0.0551263
Biological process	transmembrane transport	GO:0055085	5	0.00636303	2.9082	7	348	19	2747	PcalGene8576,PcalGene1319,PcalGene6450,PcalGene228,PcalGene4037,PcalGene1291,PcalGene1214,	0.0487833
Biological process	transport	GO:0006810	4	0.0350108	2.10844	7	480	19	2747	PcalGene8576,PcalGene1319,PcalGene6450,PcalGene228,PcalGene4037,PcalGene1291,PcalGene1214,	0.12884
Biological process	establishment of localization	GO:0051234	3	0.0379931	2.07388	7	488	19	2747	PcalGene8576,PcalGene1319,PcalGene6450,PcalGene228,PcalGene4037,PcalGene1291,PcalGene1214,	0.134437
Biological process	localization	GO:0051179	2	0.0395488	2.05702	7	492	19	2747	PcalGene8576,PcalGene1319,PcalGene6450,PcalGene228,PcalGene4037,PcalGene1291,PcalGene1214,	0.134759

## Sheet: 15S.down
Class	GO_Name	GO_ID	GO_Level	P_value	EnrichmentScore	HitsGenesCountsInSelectedSet	HitsGenesCountsInBackground	AllGenesCountsInSelectedSet	AllGenesCountsInBackground	GenesOfSelectedSetInGOterm	corrected p-value(BH method)

## Sheet: 45S.up
Class	GO_Name	GO_ID	GO_Level	P_value	EnrichmentScore	HitsGenesCountsInSelectedSet	HitsGenesCountsInBackground	AllGenesCountsInSelectedSet	AllGenesCountsInBackground	GenesOfSelectedSetInGOterm	corrected p-value(BH method)
Molecular function	ATPase-coupled transmembrane transporter activity	GO:0042626	6	9.77734e-05	6.34237	7	79	64	4581	PcalGene7214,PcalGene12611,PcalGene9550,PcalGene12513,PcalGene12514,PcalGene12493,PcalGene12491,	0.0110484
Molecular function	ABC-type transporter activity	GO:0140359	7	9.95199e-05	7.80852	6	55	64	4581	PcalGene12611,PcalGene9550,PcalGene12513,PcalGene12514,PcalGene12493,PcalGene12491,	0.00562287
Molecular function	active transmembrane transporter activity	GO:0022804	4	0.000116136	5.25344	8	109	64	4581	PcalGene7214,PcalGene12611,PcalGene9550,PcalGene12513,PcalGene12514,PcalGene12493,PcalGene12491,PcalGene2051,	0.00437444
Molecular function	primary active transmembrane transporter activity	GO:0015399	5	0.000155883	5.89467	7	85	64	4581	PcalGene7214,PcalGene12611,PcalGene9550,PcalGene12513,PcalGene12514,PcalGene12493,PcalGene12491,	0.00440369
Molecular function	hydrolase activity	GO:0016787	3	0.000187801	2.11606	23	778	64	4581	PcalGene3535,PcalGene6006,PcalGene6033,PcalGene4303,PcalGene6491,PcalGene10375,PcalGene6930,PcalGene176,PcalGene4220,PcalGene9475,PcalGene9474,PcalGene9201,PcalGene6177,PcalGene8475,PcalGene185,PcalGene5777,PcalGene11284,PcalGene4133,PcalGene4136,PcalGene9394,PcalGene12237,PcalGene5205,PcalGene6652,	0.0042443
Molecular function	pyrophosphatase activity	GO:0016462	6	0.00389831	2.8379	9	227	64	4581	PcalGene3535,PcalGene6006,PcalGene4303,PcalGene6491,PcalGene10375,PcalGene4220,PcalGene9475,PcalGene9474,PcalGene5777,	0.0400463
Molecular function	hydrolase activity, acting on acid anhydrides	GO:0016817	4	0.00425359	2.80088	9	230	64	4581	PcalGene3535,PcalGene6006,PcalGene4303,PcalGene6491,PcalGene10375,PcalGene4220,PcalGene9475,PcalGene9474,PcalGene5777,	0.0400546
Molecular function	hydrolase activity, acting on acid anhydrides, in phosphorus-containing anhydrides	GO:0016818	5	0.00425359	2.80088	9	230	64	4581	PcalGene3535,PcalGene6006,PcalGene4303,PcalGene6491,PcalGene10375,PcalGene4220,PcalGene9475,PcalGene9474,PcalGene5777,	0.0400546
Molecular function	acyltransferase activity, transferring groups other than amino-acyl groups	GO:0016747	5	0.00514716	4.4184	5	81	64	4581	PcalGene4051,PcalGene2123,PcalGene6818,PcalGene11619,PcalGene9371,	0.0415449
Molecular function	ribonucleoside triphosphate phosphatase activity	GO:0017111	7	0.00946075	2.66337	8	215	64	4581	PcalGene3535,PcalGene6006,PcalGene4303,PcalGene10375,PcalGene4220,PcalGene9475,PcalGene9474,PcalGene5777,	0.071271
Molecular function	GTPase activity	GO:0003924	8	0.00980785	2.89622	7	173	64	4581	PcalGene3535,PcalGene6006,PcalGene4303,PcalGene4220,PcalGene9475,PcalGene9474,PcalGene5777,	0.069268
Molecular function	cysteine-type peptidase activity	GO:0008234	5	0.0115835	3.13481	6	137	64	4581	PcalGene176,PcalGene9201,PcalGene6177,PcalGene185,PcalGene4133,PcalGene4136,	0.076996
Molecular function	peptidase activity	GO:0008233	4	0.0129858	2.35111	9	274	64	4581	PcalGene6930,PcalGene176,PcalGene9201,PcalGene6177,PcalGene185,PcalGene4133,PcalGene4136,PcalGene9394,PcalGene5205,	0.0815222
Molecular function	catalytic activity	GO:0003824	2	0.0180626	1.27264	41	2306	64	4581	PcalGene4051,PcalGene13130,PcalGene3535,PcalGene6006,PcalGene8404,PcalGene6033,PcalGene7481,PcalGene4658,PcalGene31,PcalGene10341,PcalGene117,PcalGene4303,PcalGene2123,PcalGene6491,PcalGene6818,PcalGene10375,PcalGene6930,PcalGene1929,PcalGene176,PcalGene294,PcalGene10701,PcalGene4220,PcalGene9475,PcalGene9474,PcalGene11344,PcalGene9201,PcalGene6177,PcalGene8475,PcalGene185,PcalGene10952,PcalGene5…	0.102054
Molecular function	transmembrane transporter activity	GO:0022857	3	0.0223607	2.03926	10	351	64	4581	PcalGene7214,PcalGene12611,PcalGene338,PcalGene9550,PcalGene12513,PcalGene12514,PcalGene1291,PcalGene12493,PcalGene12491,PcalGene2051,	0.120322
Molecular function	transporter activity	GO:0005215	2	0.0275267	1.97185	10	363	64	4581	PcalGene7214,PcalGene12611,PcalGene338,PcalGene9550,PcalGene12513,PcalGene12514,PcalGene1291,PcalGene12493,PcalGene12491,PcalGene2051,	0.141387
Molecular function	acyltransferase activity	GO:0016746	4	0.0392784	2.65104	5	135	64	4581	PcalGene4051,PcalGene2123,PcalGene6818,PcalGene11619,PcalGene9371,	0.184936
Molecular function	guanyl ribonucleotide binding	GO:0032561	8	0.0399102	2.17846	7	230	64	4581	PcalGene3535,PcalGene6006,PcalGene4303,PcalGene4220,PcalGene9475,PcalGene9474,PcalGene5777,	0.180394
Molecular function	guanyl nucleotide binding	GO:0019001	7	0.0399102	2.17846	7	230	64	4581	PcalGene3535,PcalGene6006,PcalGene4303,PcalGene4220,PcalGene9475,PcalGene9474,PcalGene5777,	0.180394
Molecular function	GTP binding	GO:0005525	9	0.0399102	2.17846	7	230	64	4581	PcalGene3535,PcalGene6006,PcalGene4303,PcalGene4220,PcalGene9475,PcalGene9474,PcalGene5777,	0.180394
Cellular component	membrane	GO:0016020	3	0.00388553	1.63948	13	529	14	934	PcalGene7214,PcalGene7304,PcalGene12611,PcalGene338,PcalGene9550,PcalGene12513,PcalGene12514,PcalGene1929,PcalGene1291,PcalGene12493,PcalGene12491,PcalGene2051,PcalGene777,	0.066054
Biological process	transport	GO:0006810	4	0.000243566	2.37292	17	480	41	2747	PcalGene7214,PcalGene12611,PcalGene12857,PcalGene338,PcalGene1384,PcalGene9550,PcalGene12513,PcalGene12514,PcalGene9887,PcalGene6828,PcalGene9475,PcalGene9474,PcalGene1291,PcalGene12493,PcalGene12491,PcalGene2051,PcalGene669,	0.03483
Biological process	establishment of localization	GO:0051234	3	0.000299817	2.33402	17	488	41	2747	PcalGene7214,PcalGene12611,PcalGene12857,PcalGene338,PcalGene1384,PcalGene9550,PcalGene12513,PcalGene12514,PcalGene9887,PcalGene6828,PcalGene9475,PcalGene9474,PcalGene1291,PcalGene12493,PcalGene12491,PcalGene2051,PcalGene669,	0.0214369
Biological process	localization	GO:0051179	2	0.000332023	2.31504	17	492	41	2747	PcalGene7214,PcalGene12611,PcalGene12857,PcalGene338,PcalGene1384,PcalGene9550,PcalGene12513,PcalGene12514,PcalGene9887,PcalGene6828,PcalGene9475,PcalGene9474,PcalGene1291,PcalGene12493,PcalGene12491,PcalGene2051,PcalGene669,	0.0158264
Biological process	proteolysis	GO:0006508	6	0.00664452	2.55508	9	236	41	2747	PcalGene6930,PcalGene176,PcalGene9201,PcalGene6177,PcalGene185,PcalGene4133,PcalGene4136,PcalGene9394,PcalGene5205,	0.237541
Biological process	transmembrane transport	GO:0055085	5	0.0106051	2.11782	11	348	41	2747	PcalGene7214,PcalGene12611,PcalGene12857,PcalGene338,PcalGene9550,PcalGene12513,PcalGene12514,PcalGene1291,PcalGene12493,PcalGene12491,PcalGene2051,	0.216648
Biological process	cellular localization	GO:0051641	3	0.0124414	3.52632	5	95	41	2747	PcalGene1384,PcalGene9887,PcalGene6828,PcalGene9475,PcalGene9474,	0.22239

## Sheet: 45S.down
Class	GO_Name	GO_ID	GO_Level	P_value	EnrichmentScore	HitsGenesCountsInSelectedSet	HitsGenesCountsInBackground	AllGenesCountsInSelectedSet	AllGenesCountsInBackground	GenesOfSelectedSetInGOterm	corrected p-value(BH method)
Molecular function	catalytic activity	GO:0003824	2	0.0379178	1.34573	21	2306	31	4581	PcalGene11634,PcalGene2994,PcalGene14195,PcalGene8138,PcalGene9233,PcalGene4906,PcalGene836,PcalGene3856,PcalGene5831,PcalGene6686,PcalGene351,PcalGene5560,PcalGene9841,PcalGene5086,PcalGene390,PcalGene13045,PcalGene14092,PcalGene6257,PcalGene5686,PcalGene14488,PcalGene6104,	0.322302

## Sheet: 60S.up
Class	GO_Name	GO_ID	GO_Level	P_value	EnrichmentScore	HitsGenesCountsInSelectedSet	HitsGenesCountsInBackground	AllGenesCountsInSelectedSet	AllGenesCountsInBackground	GenesOfSelectedSetInGOterm	corrected p-value(BH method)
Molecular function	ribonucleoside triphosphate phosphatase activity	GO:0017111	7	3.62e-10	2.59437	47	215	386	4581	PcalGene12721,PcalGene12953,PcalGene3535,PcalGene2429,PcalGene10375,PcalGene10132,PcalGene13867,PcalGene11690,PcalGene1136,PcalGene6878,PcalGene4220,PcalGene5529,PcalGene5777,PcalGene3115,PcalGene543,PcalGene8893,PcalGene9745,PcalGene84,PcalGene6006,PcalGene6691,PcalGene7316,PcalGene8233,PcalGene6295,PcalGene2757,PcalGene13696,PcalGene14570,PcalGene4502,PcalGene3651,PcalGene2301,PcalGene4303,Pcal…	1.03e-07
Molecular function	pyrophosphatase activity	GO:0016462	6	7.73e-10	2.50951	48	227	386	4581	PcalGene12721,PcalGene12953,PcalGene3535,PcalGene2429,PcalGene10375,PcalGene10132,PcalGene13867,PcalGene11690,PcalGene1136,PcalGene6878,PcalGene4220,PcalGene5529,PcalGene5777,PcalGene3115,PcalGene543,PcalGene8893,PcalGene9745,PcalGene84,PcalGene6006,PcalGene6691,PcalGene7316,PcalGene6491,PcalGene8233,PcalGene6295,PcalGene2757,PcalGene13696,PcalGene14570,PcalGene4502,PcalGene3651,PcalGene2301,Pcal…	1.1e-07
Molecular function	hydrolase activity, acting on acid anhydrides	GO:0016817	4	1.24e-09	2.47677	48	230	386	4581	PcalGene12721,PcalGene12953,PcalGene3535,PcalGene2429,PcalGene10375,PcalGene10132,PcalGene13867,PcalGene11690,PcalGene1136,PcalGene6878,PcalGene4220,PcalGene5529,PcalGene5777,PcalGene3115,PcalGene543,PcalGene8893,PcalGene9745,PcalGene84,PcalGene6006,PcalGene6691,PcalGene7316,PcalGene6491,PcalGene8233,PcalGene6295,PcalGene2757,PcalGene13696,PcalGene14570,PcalGene4502,PcalGene3651,PcalGene2301,Pcal…	1.17e-07
Molecular function	hydrolase activity, acting on acid anhydrides, in phosphorus-containing anhydrides	GO:0016818	5	1.24e-09	2.47677	48	230	386	4581	PcalGene12721,PcalGene12953,PcalGene3535,PcalGene2429,PcalGene10375,PcalGene10132,PcalGene13867,PcalGene11690,PcalGene1136,PcalGene6878,PcalGene4220,PcalGene5529,PcalGene5777,PcalGene3115,PcalGene543,PcalGene8893,PcalGene9745,PcalGene84,PcalGene6006,PcalGene6691,PcalGene7316,PcalGene6491,PcalGene8233,PcalGene6295,PcalGene2757,PcalGene13696,PcalGene14570,PcalGene4502,PcalGene3651,PcalGene2301,Pcal…	1.17e-07
Molecular function	GTPase activity	GO:0003924	8	1.76e-08	2.60682	38	173	386	4581	PcalGene12721,PcalGene12953,PcalGene3535,PcalGene2429,PcalGene10132,PcalGene11690,PcalGene1136,PcalGene6878,PcalGene4220,PcalGene5529,PcalGene5777,PcalGene3115,PcalGene8893,PcalGene9745,PcalGene84,PcalGene6006,PcalGene6691,PcalGene7316,PcalGene6295,PcalGene2757,PcalGene13696,PcalGene14570,PcalGene3651,PcalGene2301,PcalGene4303,PcalGene13998,PcalGene11573,PcalGene6942,PcalGene6943,PcalGene14183,Pc…	1e-06
Molecular function	guanyl nucleotide binding	GO:0019001	7	2.84e-07	2.21878	43	230	386	4581	PcalGene12721,PcalGene12953,PcalGene3535,PcalGene2429,PcalGene10132,PcalGene11690,PcalGene1136,PcalGene6878,PcalGene4220,PcalGene5529,PcalGene5777,PcalGene3115,PcalGene3179,PcalGene8893,PcalGene9745,PcalGene84,PcalGene6006,PcalGene6691,PcalGene3181,PcalGene7303,PcalGene7301,PcalGene7316,PcalGene6295,PcalGene2757,PcalGene13696,PcalGene14570,PcalGene3651,PcalGene2301,PcalGene4303,PcalGene13998,Pcal…	1.35e-05
Molecular function	guanyl ribonucleotide binding	GO:0032561	8	2.84e-07	2.21878	43	230	386	4581	PcalGene12721,PcalGene12953,PcalGene3535,PcalGene2429,PcalGene10132,PcalGene11690,PcalGene1136,PcalGene6878,PcalGene4220,PcalGene5529,PcalGene5777,PcalGene3115,PcalGene3179,PcalGene8893,PcalGene9745,PcalGene84,PcalGene6006,PcalGene6691,PcalGene3181,PcalGene7303,PcalGene7301,PcalGene7316,PcalGene6295,PcalGene2757,PcalGene13696,PcalGene14570,PcalGene3651,PcalGene2301,PcalGene4303,PcalGene13998,Pcal…	1.35e-05
Molecular function	GTP binding	GO:0005525	9	2.84e-07	2.21878	43	230	386	4581	PcalGene12721,PcalGene12953,PcalGene3535,PcalGene2429,PcalGene10132,PcalGene11690,PcalGene1136,PcalGene6878,PcalGene4220,PcalGene5529,PcalGene5777,PcalGene3115,PcalGene3179,PcalGene8893,PcalGene9745,PcalGene84,PcalGene6006,PcalGene6691,PcalGene3181,PcalGene7303,PcalGene7301,PcalGene7316,PcalGene6295,PcalGene2757,PcalGene13696,PcalGene14570,PcalGene3651,PcalGene2301,PcalGene4303,PcalGene13998,Pcal…	1.35e-05
Molecular function	hydrolase activity	GO:0016787	3	6.68e-07	1.55594	102	778	386	4581	PcalGene10542,PcalGene12721,PcalGene12953,PcalGene12960,PcalGene3535,PcalGene2429,PcalGene336,PcalGene10102,PcalGene10351,PcalGene2004,PcalGene1158,PcalGene10375,PcalGene10132,PcalGene13867,PcalGene11690,PcalGene1136,PcalGene6878,PcalGene4220,PcalGene2047,PcalGene5529,PcalGene3345,PcalGene5777,PcalGene3115,PcalGene2024,PcalGene9948,PcalGene6891,PcalGene543,PcalGene6652,PcalGene8893,PcalGene9745,P…	2.11e-05
Molecular function	ABC-type transporter activity	GO:0140359	7	6.56e-06	3.45247	16	55	386	4581	PcalGene12513,PcalGene12514,PcalGene7968,PcalGene5100,PcalGene9550,PcalGene13059,PcalGene12611,PcalGene12647,PcalGene628,PcalGene3087,PcalGene8564,PcalGene9456,PcalGene5099,PcalGene12493,PcalGene12491,PcalGene11185,	0.000186
Molecular function	ATPase-coupled transmembrane transporter activity	GO:0042626	6	6.91e-05	2.70407	18	79	386	4581	PcalGene12513,PcalGene12514,PcalGene7968,PcalGene5100,PcalGene9550,PcalGene13059,PcalGene12611,PcalGene12647,PcalGene628,PcalGene8969,PcalGene3087,PcalGene7214,PcalGene8564,PcalGene9456,PcalGene5099,PcalGene12493,PcalGene12491,PcalGene11185,	0.00178454
Molecular function	primary active transmembrane transporter activity	GO:0015399	5	0.000189	2.5132	18	85	386	4581	PcalGene12513,PcalGene12514,PcalGene7968,PcalGene5100,PcalGene9550,PcalGene13059,PcalGene12611,PcalGene12647,PcalGene628,PcalGene8969,PcalGene3087,PcalGene7214,PcalGene8564,PcalGene9456,PcalGene5099,PcalGene12493,PcalGene12491,PcalGene11185,	0.00446374
Molecular function	active transmembrane transporter activity	GO:0022804	4	0.000231	2.28647	21	109	386	4581	PcalGene2205,PcalGene12513,PcalGene12514,PcalGene7968,PcalGene5100,PcalGene2051,PcalGene9550,PcalGene13059,PcalGene12611,PcalGene12647,PcalGene628,PcalGene8969,PcalGene3087,PcalGene7214,PcalGene8564,PcalGene9650,PcalGene9456,PcalGene5099,PcalGene12493,PcalGene12491,PcalGene11185,	0.00504911
Molecular function	lipid binding	GO:0008289	3	0.000499	2.40183	17	84	386	4581	PcalGene1566,PcalGene340,PcalGene336,PcalGene10118,PcalGene4696,PcalGene2077,PcalGene2069,PcalGene9964,PcalGene9784,PcalGene13064,PcalGene2946,PcalGene5604,PcalGene4105,PcalGene6552,PcalGene6792,PcalGene13539,PcalGene9008,	0.0101195
Molecular function	monooxygenase activity	GO:0004497	4	0.00266238	3.95596	6	18	386	4581	PcalGene10530,PcalGene1118,PcalGene2489,PcalGene10529,PcalGene2956,PcalGene8006,	0.0444774
Molecular function	acyltransferase activity, transferring groups other than amino-acyl groups	GO:0016747	5	0.00268988	2.19775	15	81	386	4581	PcalGene3998,PcalGene7938,PcalGene6818,PcalGene6817,PcalGene6813,PcalGene6853,PcalGene14094,PcalGene11619,PcalGene4051,PcalGene6690,PcalGene1848,PcalGene9371,PcalGene2123,PcalGene14243,PcalGene14048,	0.0424404
Molecular function	serine-type peptidase activity	GO:0008236	5	0.00349861	2.63731	10	45	386	4581	PcalGene2004,PcalGene2047,PcalGene2024,PcalGene6891,PcalGene543,PcalGene2301,PcalGene6930,PcalGene3487,PcalGene5205,PcalGene7233,	0.0522949
Molecular function	serine hydrolase activity	GO:0017171	4	0.00349861	2.63731	10	45	386	4581	PcalGene2004,PcalGene2047,PcalGene2024,PcalGene6891,PcalGene543,PcalGene2301,PcalGene6930,PcalGene3487,PcalGene5205,PcalGene7233,	0.0522949
Molecular function	oxidoreductase activity, acting on paired donors, with incorporation or reduction of molecular oxygen	GO:0016705	4	0.00361928	3.74775	6	19	386	4581	PcalGene10530,PcalGene1118,PcalGene2489,PcalGene10529,PcalGene2956,PcalGene8006,	0.0489464
Molecular function	serine-type carboxypeptidase activity	GO:0004185	7	0.00712654	2.96697	7	28	386	4581	PcalGene2004,PcalGene2047,PcalGene2024,PcalGene6891,PcalGene2301,PcalGene6930,PcalGene5205,	0.0809575
Molecular function	serine-type exopeptidase activity	GO:0070008	6	0.00712654	2.96697	7	28	386	4581	PcalGene2004,PcalGene2047,PcalGene2024,PcalGene6891,PcalGene2301,PcalGene6930,PcalGene5205,	0.0809575
Molecular function	ATP hydrolysis activity	GO:0016887	8	0.00970696	2.42752	9	44	386	4581	PcalGene10375,PcalGene13867,PcalGene543,PcalGene8233,PcalGene4502,PcalGene7233,PcalGene3914,PcalGene3913,PcalGene11162,	0.102103
Molecular function	heme binding	GO:0020037	5	0.0125244	2.96697	6	24	386	4581	PcalGene10530,PcalGene1118,PcalGene2489,PcalGene10529,PcalGene2956,PcalGene8006,	0.122652
Molecular function	tetrapyrrole binding	GO:0046906	4	0.0125244	2.96697	6	24	386	4581	PcalGene10530,PcalGene1118,PcalGene2489,PcalGene10529,PcalGene2956,PcalGene8006,	0.122652
Molecular function	iron ion binding	GO:0005506	7	0.0151252	2.5961	7	32	386	4581	PcalGene10530,PcalGene1118,PcalGene2489,PcalGene10529,PcalGene6469,PcalGene2956,PcalGene8006,	0.138566
Molecular function	carbohydrate derivative binding	GO:0097367	3	0.0182973	1.15887	137	1403	386	4581	PcalGene12721,PcalGene12953,PcalGene799,PcalGene318,PcalGene3535,PcalGene9287,PcalGene8198,PcalGene3981,PcalGene10319,PcalGene13824,PcalGene2429,PcalGene12996,PcalGene12513,PcalGene12511,PcalGene12514,PcalGene9086,PcalGene10375,PcalGene10132,PcalGene13867,PcalGene11690,PcalGene7916,PcalGene1136,PcalGene10701,PcalGene8816,PcalGene4699,PcalGene6878,PcalGene7968,PcalGene4220,PcalGene5529,PcalGene358…	0.144345
Molecular function	catalytic activity	GO:0003824	2	0.020509	1.10136	214	2306	386	4581	PcalGene10542,PcalGene12721,PcalGene10530,PcalGene12953,PcalGene1118,PcalGene12960,PcalGene799,PcalGene318,PcalGene3535,PcalGene9287,PcalGene8198,PcalGene2654,PcalGene3981,PcalGene10319,PcalGene13824,PcalGene2429,PcalGene3998,PcalGene336,PcalGene10102,PcalGene10351,PcalGene4658,PcalGene12996,PcalGene7938,PcalGene10341,PcalGene117,PcalGene2004,PcalGene2489,PcalGene1158,PcalGene9086,PcalGene6818,Pc…	0.15742
Molecular function	peptidase activity	GO:0008233	4	0.0210624	1.42934	33	274	386	4581	PcalGene10542,PcalGene336,PcalGene10102,PcalGene10351,PcalGene2004,PcalGene1158,PcalGene2047,PcalGene2024,PcalGene9948,PcalGene6891,PcalGene543,PcalGene13499,PcalGene917,PcalGene941,PcalGene9394,PcalGene1238,PcalGene2301,PcalGene6930,PcalGene4331,PcalGene3487,PcalGene4133,PcalGene4136,PcalGene5205,PcalGene3088,PcalGene6155,PcalGene8798,PcalGene7233,PcalGene6146,PcalGene176,PcalGene9201,PcalGene61…	0.157413
Molecular function	phosphatidylinositol binding	GO:0035091	5	0.0218556	2.26055	8	42	386	4581	PcalGene340,PcalGene10118,PcalGene9964,PcalGene9784,PcalGene2946,PcalGene5604,PcalGene4105,PcalGene13539,	0.159154
Molecular function	phospholipid binding	GO:0005543	4	0.0218556	2.26055	8	42	386	4581	PcalGene340,PcalGene10118,PcalGene9964,PcalGene9784,PcalGene2946,PcalGene5604,PcalGene4105,PcalGene13539,	0.159154
Molecular function	ribonucleotide binding	GO:0032553	6	0.0229018	1.15206	136	1401	386	4581	PcalGene12721,PcalGene12953,PcalGene799,PcalGene318,PcalGene3535,PcalGene9287,PcalGene8198,PcalGene3981,PcalGene10319,PcalGene13824,PcalGene2429,PcalGene12996,PcalGene12513,PcalGene12511,PcalGene12514,PcalGene9086,PcalGene10375,PcalGene10132,PcalGene13867,PcalGene11690,PcalGene7916,PcalGene1136,PcalGene10701,PcalGene8816,PcalGene4699,PcalGene6878,PcalGene7968,PcalGene4220,PcalGene5529,PcalGene358…	0.158637
Molecular function	purine ribonucleoside triphosphate binding	GO:0035639	5	0.0236764	1.15181	135	1391	386	4581	PcalGene12721,PcalGene12953,PcalGene799,PcalGene318,PcalGene3535,PcalGene9287,PcalGene8198,PcalGene3981,PcalGene10319,PcalGene13824,PcalGene2429,PcalGene12996,PcalGene12513,PcalGene12511,PcalGene12514,PcalGene9086,PcalGene10375,PcalGene10132,PcalGene13867,PcalGene11690,PcalGene7916,PcalGene1136,PcalGene10701,PcalGene8816,PcalGene4699,PcalGene6878,PcalGene7968,PcalGene4220,PcalGene5529,PcalGene358…	0.160097
Molecular function	anion binding	GO:0043168	4	0.0249435	1.14638	139	1439	386	4581	PcalGene12721,PcalGene12953,PcalGene799,PcalGene318,PcalGene3535,PcalGene9287,PcalGene8198,PcalGene3981,PcalGene10319,PcalGene13824,PcalGene2429,PcalGene12996,PcalGene12513,PcalGene12511,PcalGene12514,PcalGene9086,PcalGene10375,PcalGene10132,PcalGene13867,PcalGene11690,PcalGene7916,PcalGene1136,PcalGene10701,PcalGene8816,PcalGene4699,PcalGene6878,PcalGene7968,PcalGene4220,PcalGene5529,PcalGene358…	0.160999
Molecular function	purine nucleotide binding	GO:0017076	6	0.0251332	1.14878	136	1405	386	4581	PcalGene12721,PcalGene12953,PcalGene799,PcalGene318,PcalGene3535,PcalGene9287,PcalGene8198,PcalGene3981,PcalGene10319,PcalGene13824,PcalGene2429,PcalGene12996,PcalGene12513,PcalGene12511,PcalGene12514,PcalGene9086,PcalGene10375,PcalGene10132,PcalGene13867,PcalGene11690,PcalGene7916,PcalGene1136,PcalGene10701,PcalGene8816,PcalGene4699,PcalGene6878,PcalGene7968,PcalGene4220,PcalGene5529,PcalGene358…	0.158618
Molecular function	purine ribonucleotide binding	GO:0032555	7	0.0253842	1.14933	135	1394	386	4581	PcalGene12721,PcalGene12953,PcalGene799,PcalGene318,PcalGene3535,PcalGene9287,PcalGene8198,PcalGene3981,PcalGene10319,PcalGene13824,PcalGene2429,PcalGene12996,PcalGene12513,PcalGene12511,PcalGene12514,PcalGene9086,PcalGene10375,PcalGene10132,PcalGene13867,PcalGene11690,PcalGene7916,PcalGene1136,PcalGene10701,PcalGene8816,PcalGene4699,PcalGene6878,PcalGene7968,PcalGene4220,PcalGene5529,PcalGene358…	0.15672
Molecular function	ion binding	GO:0043167	3	0.0270786	1.11456	179	1906	386	4581	PcalGene10542,PcalGene12721,PcalGene10530,PcalGene12953,PcalGene1118,PcalGene799,PcalGene318,PcalGene3535,PcalGene9287,PcalGene8198,PcalGene3981,PcalGene10319,PcalGene13824,PcalGene2429,PcalGene5989,PcalGene12996,PcalGene12513,PcalGene12511,PcalGene12514,PcalGene2489,PcalGene9086,PcalGene10375,PcalGene10132,PcalGene3786,PcalGene13867,PcalGene11690,PcalGene7916,PcalGene2466,PcalGene1136,PcalGene11…	0.163624
Molecular function	nucleotide binding	GO:0000166	5	0.0276032	1.14369	138	1432	386	4581	PcalGene12721,PcalGene12953,PcalGene799,PcalGene318,PcalGene3535,PcalGene9287,PcalGene8198,PcalGene3981,PcalGene10319,PcalGene13824,PcalGene2429,PcalGene12996,PcalGene12513,PcalGene12511,PcalGene12514,PcalGene9086,PcalGene10375,PcalGene10132,PcalGene13867,PcalGene11690,PcalGene7916,PcalGene1136,PcalGene10701,PcalGene8816,PcalGene4699,PcalGene6878,PcalGene7968,PcalGene4220,PcalGene5529,PcalGene358…	0.163319
Molecular function	nucleoside phosphate binding	GO:1901265	4	0.0276032	1.14369	138	1432	386	4581	PcalGene12721,PcalGene12953,PcalGene799,PcalGene318,PcalGene3535,PcalGene9287,PcalGene8198,PcalGene3981,PcalGene10319,PcalGene13824,PcalGene2429,PcalGene12996,PcalGene12513,PcalGene12511,PcalGene12514,PcalGene9086,PcalGene10375,PcalGene10132,PcalGene13867,PcalGene11690,PcalGene7916,PcalGene1136,PcalGene10701,PcalGene8816,PcalGene4699,PcalGene6878,PcalGene7968,PcalGene4220,PcalGene5529,PcalGene358…	0.163319
Molecular function	exopeptidase activity	GO:0008238	5	0.0277565	2.05406	9	52	386	4581	PcalGene10542,PcalGene2004,PcalGene2047,PcalGene2024,PcalGene6891,PcalGene2301,PcalGene6930,PcalGene5205,PcalGene8798,	0.157657
Molecular function	heterocyclic compound binding	GO:1901363	4	0.033345	1.13611	139	1452	386	4581	PcalGene12721,PcalGene12953,PcalGene799,PcalGene318,PcalGene3535,PcalGene9287,PcalGene8198,PcalGene3981,PcalGene10319,PcalGene13824,PcalGene2429,PcalGene12996,PcalGene12513,PcalGene12511,PcalGene12514,PcalGene9086,PcalGene10375,PcalGene10132,PcalGene13867,PcalGene11690,PcalGene7916,PcalGene1136,PcalGene10701,PcalGene8816,PcalGene4699,PcalGene6878,PcalGene7968,PcalGene4220,PcalGene5529,PcalGene358…	0.185686
Molecular function	carboxypeptidase activity	GO:0004180	6	0.0360366	2.06398	8	46	386	4581	PcalGene10542,PcalGene2004,PcalGene2047,PcalGene2024,PcalGene6891,PcalGene2301,PcalGene6930,PcalGene5205,	0.196815
Molecular function	ATP-dependent activity	GO:0140657	2	0.0360954	1.3632	34	296	386	4581	PcalGene12513,PcalGene12514,PcalGene10375,PcalGene13867,PcalGene7968,PcalGene3587,PcalGene736,PcalGene5100,PcalGene543,PcalGene9550,PcalGene13059,PcalGene8233,PcalGene1604,PcalGene13213,PcalGene4502,PcalGene12611,PcalGene12647,PcalGene628,PcalGene6533,PcalGene8969,PcalGene3087,PcalGene7214,PcalGene7233,PcalGene8564,PcalGene815,PcalGene6191,PcalGene9456,PcalGene5099,PcalGene3914,PcalGene3913,PcalG…	0.193417
Molecular function	small molecule binding	GO:0036094	3	0.0395683	1.12989	139	1460	386	4581	PcalGene12721,PcalGene12953,PcalGene799,PcalGene318,PcalGene3535,PcalGene9287,PcalGene8198,PcalGene3981,PcalGene10319,PcalGene13824,PcalGene2429,PcalGene12996,PcalGene12513,PcalGene12511,PcalGene12514,PcalGene9086,PcalGene10375,PcalGene10132,PcalGene13867,PcalGene11690,PcalGene7916,PcalGene1136,PcalGene10701,PcalGene8816,PcalGene4699,PcalGene6878,PcalGene7968,PcalGene4220,PcalGene5529,PcalGene358…	0.2081
Molecular function	transmembrane transporter activity	GO:0022857	3	0.0408917	1.31865	39	351	386	4581	PcalGene2205,PcalGene9046,PcalGene338,PcalGene11674,PcalGene12513,PcalGene12514,PcalGene1136,PcalGene7968,PcalGene1175,PcalGene5100,PcalGene2051,PcalGene9550,PcalGene13059,PcalGene8257,PcalGene9366,PcalGene12611,PcalGene1213,PcalGene12647,PcalGene13964,PcalGene628,PcalGene1291,PcalGene6531,PcalGene8969,PcalGene3087,PcalGene7214,PcalGene8564,PcalGene9650,PcalGene9890,PcalGene11599,PcalGene9456,Pca…	0.21115
Molecular function	transporter activity	GO:0005215	2	0.0432774	1.30775	40	363	386	4581	PcalGene2205,PcalGene9046,PcalGene338,PcalGene11674,PcalGene12513,PcalGene12514,PcalGene1136,PcalGene7968,PcalGene1175,PcalGene5100,PcalGene2051,PcalGene9550,PcalGene13059,PcalGene8257,PcalGene9366,PcalGene12611,PcalGene1213,PcalGene12647,PcalGene6719,PcalGene13964,PcalGene628,PcalGene1291,PcalGene6531,PcalGene8969,PcalGene3087,PcalGene7214,PcalGene8564,PcalGene9650,PcalGene9890,PcalGene11599,Pca…	0.219478
Cellular component	membrane	GO:0016020	3	1.38e-06	1.46292	58	529	70	934	PcalGene2205,PcalGene2201,PcalGene9048,PcalGene10327,PcalGene338,PcalGene336,PcalGene12513,PcalGene12514,PcalGene152,PcalGene9086,PcalGene1136,PcalGene7968,PcalGene5553,PcalGene1175,PcalGene5100,PcalGene9948,PcalGene7763,PcalGene2051,PcalGene777,PcalGene13499,PcalGene7304,PcalGene9550,PcalGene13059,PcalGene13056,PcalGene11233,PcalGene12354,PcalGene3617,PcalGene12611,PcalGene12647,PcalGene2353,Pca…	9.95e-05
Biological process	transport	GO:0006810	4	0.000328	1.51566	58	480	219	2747	PcalGene9068,PcalGene2205,PcalGene9046,PcalGene338,PcalGene11674,PcalGene1384,PcalGene12513,PcalGene12514,PcalGene152,PcalGene9086,PcalGene6828,PcalGene1136,PcalGene7968,PcalGene1175,PcalGene5100,PcalGene2051,PcalGene9786,PcalGene9550,PcalGene13059,PcalGene13056,PcalGene8257,PcalGene14501,PcalGene8269,PcalGene1665,PcalGene3617,PcalGene4941,PcalGene9366,PcalGene14315,PcalGene12611,PcalGene12858,Pc…	0.132017
Biological process	establishment of localization	GO:0051234	3	0.000516	1.49081	58	488	219	2747	PcalGene9068,PcalGene2205,PcalGene9046,PcalGene338,PcalGene11674,PcalGene1384,PcalGene12513,PcalGene12514,PcalGene152,PcalGene9086,PcalGene6828,PcalGene1136,PcalGene7968,PcalGene1175,PcalGene5100,PcalGene2051,PcalGene9786,PcalGene9550,PcalGene13059,PcalGene13056,PcalGene8257,PcalGene14501,PcalGene8269,PcalGene1665,PcalGene3617,PcalGene4941,PcalGene9366,PcalGene14315,PcalGene12611,PcalGene12858,Pc…	0.0297182
Biological process	localization	GO:0051179	2	0.000643	1.47869	58	492	219	2747	PcalGene9068,PcalGene2205,PcalGene9046,PcalGene338,PcalGene11674,PcalGene1384,PcalGene12513,PcalGene12514,PcalGene152,PcalGene9086,PcalGene6828,PcalGene1136,PcalGene7968,PcalGene1175,PcalGene5100,PcalGene2051,PcalGene9786,PcalGene9550,PcalGene13059,PcalGene13056,PcalGene8257,PcalGene14501,PcalGene8269,PcalGene1665,PcalGene3617,PcalGene4941,PcalGene9366,PcalGene14315,PcalGene12611,PcalGene12858,Pc…	0.0324076
Biological process	transmembrane transport	GO:0055085	5	0.00273184	1.51386	42	348	219	2747	PcalGene2205,PcalGene9046,PcalGene338,PcalGene11674,PcalGene12513,PcalGene12514,PcalGene152,PcalGene1136,PcalGene7968,PcalGene1175,PcalGene5100,PcalGene2051,PcalGene9550,PcalGene13059,PcalGene8257,PcalGene3617,PcalGene4941,PcalGene9366,PcalGene12611,PcalGene12858,PcalGene1213,PcalGene12647,PcalGene13964,PcalGene628,PcalGene1291,PcalGene6531,PcalGene3087,PcalGene7214,PcalGene8564,PcalGene9650,Pcal…	0.122326
Biological process	proteolysis	GO:0006508	6	0.0181568	1.4882	28	236	219	2747	PcalGene10542,PcalGene336,PcalGene10351,PcalGene2004,PcalGene2047,PcalGene2024,PcalGene6891,PcalGene543,PcalGene917,PcalGene941,PcalGene9394,PcalGene1238,PcalGene2301,PcalGene6930,PcalGene4331,PcalGene4133,PcalGene4136,PcalGene5205,PcalGene3088,PcalGene8798,PcalGene7233,PcalGene6146,PcalGene176,PcalGene9201,PcalGene6177,PcalGene185,PcalGene13544,PcalGene3915,	0.40651
Biological process	heterocycle catabolic process	GO:0046700	5	0.0373814	2.6132	5	24	219	2747	PcalGene8447,PcalGene12352,PcalGene13373,PcalGene12237,PcalGene12235,	0.654987
Biological process	organic cyclic compound catabolic process	GO:1901361	5	0.0373814	2.6132	5	24	219	2747	PcalGene8447,PcalGene12352,PcalGene13373,PcalGene12237,PcalGene12235,	0.654987
Biological process	phospholipid metabolic process	GO:0006644	6	0.0404715	2.14155	7	41	219	2747	PcalGene7917,PcalGene10943,PcalGene10944,PcalGene2336,PcalGene3228,PcalGene3723,PcalGene1774,	0.6524

## Sheet: 60S.down
Class	GO_Name	GO_ID	GO_Level	P_value	EnrichmentScore	HitsGenesCountsInSelectedSet	HitsGenesCountsInBackground	AllGenesCountsInSelectedSet	AllGenesCountsInBackground	GenesOfSelectedSetInGOterm	corrected p-value(BH method)
Molecular function	transmembrane transporter activity	GO:0022857	3	3.7458e-06	2.50299	28	351	146	4581	PcalGene11537,PcalGene11536,PcalGene1692,PcalGene1691,PcalGene12781,PcalGene11911,PcalGene11931,PcalGene5524,PcalGene500,PcalGene11702,PcalGene5116,PcalGene5681,PcalGene10882,PcalGene6788,PcalGene9506,PcalGene4064,PcalGene6485,PcalGene6450,PcalGene13040,PcalGene5131,PcalGene11090,PcalGene38,PcalGene13057,PcalGene14505,PcalGene9348,PcalGene13891,PcalGene12248,PcalGene8157,	0.000625549
Molecular function	transporter activity	GO:0005215	2	7.22464e-06	2.42024	28	363	146	4581	PcalGene11537,PcalGene11536,PcalGene1692,PcalGene1691,PcalGene12781,PcalGene11911,PcalGene11931,PcalGene5524,PcalGene500,PcalGene11702,PcalGene5116,PcalGene5681,PcalGene10882,PcalGene6788,PcalGene9506,PcalGene4064,PcalGene6485,PcalGene6450,PcalGene13040,PcalGene5131,PcalGene11090,PcalGene38,PcalGene13057,PcalGene14505,PcalGene9348,PcalGene13891,PcalGene12248,PcalGene8157,	0.000603257
Molecular function	calcium ion binding	GO:0005509	6	0.000310843	2.38463	19	250	146	4581	PcalGene11634,PcalGene6912,PcalGene12719,PcalGene13968,PcalGene981,PcalGene7883,PcalGene10887,PcalGene7871,PcalGene536,PcalGene14588,PcalGene5162,PcalGene6257,PcalGene4199,PcalGene5086,PcalGene5097,PcalGene3607,PcalGene9156,PcalGene7091,PcalGene2747,	0.0173036
Molecular function	carbohydrate binding	GO:0030246	3	0.00166809	5.60298	5	28	146	4581	PcalGene13962,PcalGene393,PcalGene10705,PcalGene649,PcalGene9741,	0.0464285
Molecular function	endopeptidase activity	GO:0004175	5	0.00204492	3.43854	8	73	146	4581	PcalGene11634,PcalGene681,PcalGene13848,PcalGene6433,PcalGene7871,PcalGene8603,PcalGene14431,PcalGene13454,	0.048786
Molecular function	primary active transmembrane transporter activity	GO:0015399	5	0.0179356	2.58396	7	85	146	4581	PcalGene11537,PcalGene11536,PcalGene1692,PcalGene1691,PcalGene5116,PcalGene10882,PcalGene9348,	0.272295
Molecular function	active transmembrane transporter activity	GO:0022804	4	0.0221402	2.30288	8	109	146	4581	PcalGene11537,PcalGene11536,PcalGene1692,PcalGene1691,PcalGene11702,PcalGene5116,PcalGene10882,PcalGene9348,	0.284417
Molecular function	metal ion binding	GO:0046872	5	0.0252915	1.47522	26	553	146	4581	PcalGene11634,PcalGene6912,PcalGene681,PcalGene12719,PcalGene13963,PcalGene13968,PcalGene13631,PcalGene981,PcalGene7883,PcalGene10887,PcalGene7871,PcalGene536,PcalGene6233,PcalGene14588,PcalGene8638,PcalGene1832,PcalGene5162,PcalGene6257,PcalGene4199,PcalGene5086,PcalGene5097,PcalGene3607,PcalGene9156,PcalGene7091,PcalGene14211,PcalGene2747,	0.281579
Molecular function	cation binding	GO:0043169	4	0.0268806	1.46726	26	556	146	4581	PcalGene11634,PcalGene6912,PcalGene681,PcalGene12719,PcalGene13963,PcalGene13968,PcalGene13631,PcalGene981,PcalGene7883,PcalGene10887,PcalGene7871,PcalGene536,PcalGene6233,PcalGene14588,PcalGene8638,PcalGene1832,PcalGene5162,PcalGene6257,PcalGene4199,PcalGene5086,PcalGene5097,PcalGene3607,PcalGene9156,PcalGene7091,PcalGene14211,PcalGene2747,	0.280566
Molecular function	ABC-type transporter activity	GO:0140359	7	0.0297481	2.85243	5	55	146	4581	PcalGene11537,PcalGene11536,PcalGene5116,PcalGene10882,PcalGene9348,	0.292231
Cellular component	membrane	GO:0016020	3	0.0162502	1.3242	27	529	36	934	PcalGene9283,PcalGene11537,PcalGene11536,PcalGene1692,PcalGene1691,PcalGene13848,PcalGene2364,PcalGene12781,PcalGene11911,PcalGene11931,PcalGene5524,PcalGene2257,PcalGene11702,PcalGene5116,PcalGene10882,PcalGene6788,PcalGene12049,PcalGene9506,PcalGene6485,PcalGene11090,PcalGene9770,PcalGene14505,PcalGene9348,PcalGene13891,PcalGene8111,PcalGene14431,PcalGene8157,	0.76376
Biological process	transmembrane transport	GO:0055085	5	6.02561e-05	2.10498	28	348	105	2747	PcalGene11537,PcalGene11536,PcalGene1692,PcalGene1691,PcalGene11911,PcalGene11931,PcalGene5524,PcalGene500,PcalGene11702,PcalGene5116,PcalGene5681,PcalGene10882,PcalGene6788,PcalGene3080,PcalGene12049,PcalGene9506,PcalGene4064,PcalGene6485,PcalGene6450,PcalGene13040,PcalGene5131,PcalGene11090,PcalGene38,PcalGene13057,PcalGene14505,PcalGene13891,PcalGene12248,PcalGene8157,	0.0142204
Biological process	transport	GO:0006810	4	0.00134097	1.68962	31	480	105	2747	PcalGene11537,PcalGene11536,PcalGene1450,PcalGene1692,PcalGene1691,PcalGene11911,PcalGene11931,PcalGene5524,PcalGene2257,PcalGene500,PcalGene11702,PcalGene5116,PcalGene5681,PcalGene10882,PcalGene6788,PcalGene3080,PcalGene12049,PcalGene9506,PcalGene4064,PcalGene6485,PcalGene6450,PcalGene14132,PcalGene13040,PcalGene5131,PcalGene11090,PcalGene38,PcalGene13057,PcalGene14505,PcalGene13891,PcalGene1224…	0.158234
Biological process	establishment of localization	GO:0051234	3	0.00177481	1.66192	31	488	105	2747	PcalGene11537,PcalGene11536,PcalGene1450,PcalGene1692,PcalGene1691,PcalGene11911,PcalGene11931,PcalGene5524,PcalGene2257,PcalGene500,PcalGene11702,PcalGene5116,PcalGene5681,PcalGene10882,PcalGene6788,PcalGene3080,PcalGene12049,PcalGene9506,PcalGene4064,PcalGene6485,PcalGene6450,PcalGene14132,PcalGene13040,PcalGene5131,PcalGene11090,PcalGene38,PcalGene13057,PcalGene14505,PcalGene13891,PcalGene1224…	0.139618
Biological process	localization	GO:0051179	2	0.00203454	1.64841	31	492	105	2747	PcalGene11537,PcalGene11536,PcalGene1450,PcalGene1692,PcalGene1691,PcalGene11911,PcalGene11931,PcalGene5524,PcalGene2257,PcalGene500,PcalGene11702,PcalGene5116,PcalGene5681,PcalGene10882,PcalGene6788,PcalGene3080,PcalGene12049,PcalGene9506,PcalGene4064,PcalGene6485,PcalGene6450,PcalGene14132,PcalGene13040,PcalGene5131,PcalGene11090,PcalGene38,PcalGene13057,PcalGene14505,PcalGene13891,PcalGene1224…	0.120038
Biological process	phosphorelay signal transduction system	GO:0000160	7	0.0161109	2.61619	7	70	105	2747	PcalGene8070,PcalGene7904,PcalGene836,PcalGene7708,PcalGene7895,PcalGene13910,PcalGene7878,	0.633694
Biological process	intracellular signal transduction	GO:0035556	6	0.040924	2.03199	8	103	105	2747	PcalGene8070,PcalGene7904,PcalGene836,PcalGene7708,PcalGene981,PcalGene7895,PcalGene13910,PcalGene7878,	0.804838

## Sheet: 0L.up
Class	GO_Name	GO_ID	GO_Level	P_value	EnrichmentScore	HitsGenesCountsInSelectedSet	HitsGenesCountsInBackground	AllGenesCountsInSelectedSet	AllGenesCountsInBackground	GenesOfSelectedSetInGOterm	corrected p-value(BH method)
Biological process	rRNA processing	GO:0006364	10	3.74e-09	5.01827	15	21	391	2747	PcalGene4412,PcalGene5733,PcalGene979,PcalGene4448,PcalGene3655,PcalGene2771,PcalGene14495,PcalGene9852,PcalGene12261,PcalGene11478,PcalGene13658,PcalGene9564,PcalGene2170,PcalGene11108,PcalGene13366,	9.43e-07
Biological process	rRNA metabolic process	GO:0016072	9	3.74e-09	5.01827	15	21	391	2747	PcalGene4412,PcalGene5733,PcalGene979,PcalGene4448,PcalGene3655,PcalGene2771,PcalGene14495,PcalGene9852,PcalGene12261,PcalGene11478,PcalGene13658,PcalGene9564,PcalGene2170,PcalGene11108,PcalGene13366,	9.43e-07
Biological process	ribosome biogenesis	GO:0042254	6	5.5e-10	4.68372	18	27	391	2747	PcalGene4412,PcalGene5733,PcalGene979,PcalGene4448,PcalGene1833,PcalGene3655,PcalGene2771,PcalGene14495,PcalGene9852,PcalGene12261,PcalGene14113,PcalGene11478,PcalGene13658,PcalGene9564,PcalGene1225,PcalGene2170,PcalGene11108,PcalGene13366,	2.77e-07
Biological process	ribonucleoprotein complex biogenesis	GO:0022613	5	6.7e-09	4.21535	18	30	391	2747	PcalGene4412,PcalGene5733,PcalGene979,PcalGene4448,PcalGene1833,PcalGene3655,PcalGene2771,PcalGene14495,PcalGene9852,PcalGene12261,PcalGene14113,PcalGene11478,PcalGene13658,PcalGene9564,PcalGene1225,PcalGene2170,PcalGene11108,PcalGene13366,	8.44e-07
Biological process	organic hydroxy compound metabolic process	GO:1901615	4	0.00346176	3.51279	6	12	391	2747	PcalGene7917,PcalGene8997,PcalGene14110,PcalGene7815,PcalGene3435,PcalGene9622,	0.0528705
Biological process	ncRNA processing	GO:0034470	9	1.11e-07	3.42711	20	41	391	2747	PcalGene4412,PcalGene5733,PcalGene979,PcalGene4448,PcalGene13002,PcalGene3655,PcalGene2771,PcalGene14495,PcalGene9852,PcalGene12261,PcalGene9075,PcalGene11889,PcalGene4241,PcalGene11478,PcalGene13658,PcalGene9564,PcalGene4767,PcalGene2170,PcalGene11108,PcalGene13366,	9.35e-06
Molecular function	monooxygenase activity	GO:0004497	4	0.0019825	3.09893	8	18	657	4581	PcalGene4416,PcalGene8006,PcalGene8550,PcalGene10530,PcalGene1118,PcalGene2489,PcalGene10528,PcalGene2956,	0.0468367
Molecular function	oxidoreductase activity, acting on paired donors, with incorporation or reduction of molecular oxygen	GO:0016705	4	0.00300019	2.93583	8	19	657	4581	PcalGene4416,PcalGene8006,PcalGene8550,PcalGene10530,PcalGene1118,PcalGene2489,PcalGene10528,PcalGene2956,	0.06671
Biological process	ncRNA metabolic process	GO:0034660	8	4.69e-08	2.91832	27	65	391	2747	PcalGene4412,PcalGene5733,PcalGene979,PcalGene4448,PcalGene13002,PcalGene3655,PcalGene2771,PcalGene8915,PcalGene8542,PcalGene14495,PcalGene9852,PcalGene14002,PcalGene12261,PcalGene9075,PcalGene11889,PcalGene4241,PcalGene13282,PcalGene11478,PcalGene13658,PcalGene9564,PcalGene2121,PcalGene4767,PcalGene2170,PcalGene12090,PcalGene5299,PcalGene11108,PcalGene13366,	4.72e-06
Molecular function	oxidoreductase activity, acting on the CH-CH group of donors	GO:0016627	4	0.00301857	2.72841	9	23	657	4581	PcalGene2248,PcalGene7189,PcalGene2368,PcalGene7749,PcalGene6472,PcalGene4737,PcalGene3435,PcalGene4352,PcalGene4354,	0.0633899
Molecular function	phosphatidylinositol binding	GO:0035091	5	0.000434	2.49022	15	42	657	4581	PcalGene10719,PcalGene10759,PcalGene6243,PcalGene9784,PcalGene4105,PcalGene1939,PcalGene13539,PcalGene340,PcalGene10118,PcalGene5567,PcalGene9964,PcalGene6492,PcalGene9107,PcalGene6060,PcalGene5604,	0.0163889
Molecular function	phospholipid binding	GO:0005543	4	0.000434	2.49022	15	42	657	4581	PcalGene10719,PcalGene10759,PcalGene6243,PcalGene9784,PcalGene4105,PcalGene1939,PcalGene13539,PcalGene340,PcalGene10118,PcalGene5567,PcalGene9964,PcalGene6492,PcalGene9107,PcalGene6060,PcalGene5604,	0.0163889
Molecular function	serine-type carboxypeptidase activity	GO:0004185	7	0.00392028	2.49022	10	28	657	4581	PcalGene1997,PcalGene14425,PcalGene2008,PcalGene2004,PcalGene2047,PcalGene6891,PcalGene705,PcalGene10656,PcalGene6930,PcalGene5205,	0.077993
Molecular function	serine-type exopeptidase activity	GO:0070008	6	0.00392028	2.49022	10	28	657	4581	PcalGene1997,PcalGene14425,PcalGene2008,PcalGene2004,PcalGene2047,PcalGene6891,PcalGene705,PcalGene10656,PcalGene6930,PcalGene5205,	0.077993
Biological process	intracellular transport	GO:0046907	5	9.17e-06	2.37227	26	77	391	2747	PcalGene1384,PcalGene1360,PcalGene4447,PcalGene13068,PcalGene12135,PcalGene13934,PcalGene2328,PcalGene13503,PcalGene834,PcalGene5461,PcalGene8976,PcalGene9475,PcalGene9474,PcalGene10533,PcalGene10535,PcalGene9086,PcalGene6828,PcalGene4688,PcalGene14501,PcalGene11045,PcalGene2164,PcalGene4370,PcalGene4396,PcalGene8314,PcalGene13785,PcalGene2648,	0.000462
Biological process	establishment of localization in cell	GO:0051649	4	1.2e-05	2.34186	26	78	391	2747	PcalGene1384,PcalGene1360,PcalGene4447,PcalGene13068,PcalGene12135,PcalGene13934,PcalGene2328,PcalGene13503,PcalGene834,PcalGene5461,PcalGene8976,PcalGene9475,PcalGene9474,PcalGene10533,PcalGene10535,PcalGene9086,PcalGene6828,PcalGene4688,PcalGene14501,PcalGene11045,PcalGene2164,PcalGene4370,PcalGene4396,PcalGene8314,PcalGene13785,PcalGene2648,	0.000548
Biological process	nitrogen compound transport	GO:0071705	5	1.77e-05	2.34186	25	75	391	2747	PcalGene13068,PcalGene13441,PcalGene13934,PcalGene2328,PcalGene13503,PcalGene3246,PcalGene834,PcalGene5461,PcalGene8976,PcalGene9887,PcalGene10064,PcalGene10533,PcalGene10535,PcalGene5937,PcalGene5936,PcalGene9086,PcalGene4688,PcalGene11840,PcalGene11045,PcalGene2164,PcalGene4370,PcalGene4396,PcalGene8314,PcalGene13785,PcalGene2648,	0.000744
Biological process	cellular component biogenesis	GO:0044085	4	5.72e-05	2.34186	22	66	391	2747	PcalGene4412,PcalGene5733,PcalGene979,PcalGene4448,PcalGene1833,PcalGene3655,PcalGene2771,PcalGene11311,PcalGene14495,PcalGene9852,PcalGene12261,PcalGene10122,PcalGene14113,PcalGene11478,PcalGene13658,PcalGene9564,PcalGene12390,PcalGene1225,PcalGene2170,PcalGene8768,PcalGene11108,PcalGene13366,	0.00205993
Biological process	protein transport	GO:0015031	7	0.000125	2.34186	20	60	391	2747	PcalGene13068,PcalGene13934,PcalGene2328,PcalGene13503,PcalGene834,PcalGene5461,PcalGene8976,PcalGene9887,PcalGene10533,PcalGene10535,PcalGene9086,PcalGene4688,PcalGene11840,PcalGene11045,PcalGene2164,PcalGene4370,PcalGene4396,PcalGene8314,PcalGene13785,PcalGene2648,	0.0039357
Molecular function	transferase activity, transferring one-carbon groups	GO:0016741	4	0.00146275	2.3242	14	42	657	4581	PcalGene2654,PcalGene11647,PcalGene3197,PcalGene11233,PcalGene12117,PcalGene3655,PcalGene489,PcalGene11889,PcalGene2073,PcalGene66,PcalGene9564,PcalGene6957,PcalGene3438,PcalGene11108,	0.0394944
Molecular function	methyltransferase activity	GO:0008168	5	0.00146275	2.3242	14	42	657	4581	PcalGene2654,PcalGene11647,PcalGene3197,PcalGene11233,PcalGene12117,PcalGene3655,PcalGene489,PcalGene11889,PcalGene2073,PcalGene66,PcalGene9564,PcalGene6957,PcalGene3438,PcalGene11108,	0.0394944
Biological process	intracellular protein transport	GO:0006886	8	0.000671	2.25349	17	53	391	2747	PcalGene13068,PcalGene2328,PcalGene13503,PcalGene834,PcalGene5461,PcalGene8976,PcalGene10533,PcalGene10535,PcalGene9086,PcalGene4688,PcalGene11045,PcalGene2164,PcalGene4370,PcalGene4396,PcalGene8314,PcalGene13785,PcalGene2648,	0.0140809
Molecular function	lipid binding	GO:0008289	3	2.3e-05	2.24119	27	84	657	4581	PcalGene10719,PcalGene10759,PcalGene6243,PcalGene6229,PcalGene9784,PcalGene4105,PcalGene833,PcalGene6792,PcalGene1939,PcalGene13539,PcalGene14418,PcalGene9008,PcalGene346,PcalGene340,PcalGene10118,PcalGene2077,PcalGene2078,PcalGene5567,PcalGene2069,PcalGene9964,PcalGene6492,PcalGene9107,PcalGene6060,PcalGene5604,PcalGene6552,PcalGene9261,PcalGene11158,	0.00217206
Biological process	vesicle-mediated transport	GO:0016192	5	0.000496	2.18829	19	61	391	2747	PcalGene8848,PcalGene13026,PcalGene9786,PcalGene13068,PcalGene14315,PcalGene13934,PcalGene5824,PcalGene834,PcalGene8976,PcalGene10533,PcalGene10535,PcalGene9086,PcalGene11448,PcalGene4688,PcalGene11045,PcalGene2164,PcalGene4370,PcalGene4396,PcalGene2648,	0.0119044
Biological process	establishment of protein localization	GO:0045184	6	0.000288	2.16966	21	68	391	2747	PcalGene13068,PcalGene10394,PcalGene13934,PcalGene2328,PcalGene13503,PcalGene834,PcalGene5461,PcalGene8976,PcalGene9887,PcalGene10533,PcalGene10535,PcalGene9086,PcalGene4688,PcalGene11840,PcalGene11045,PcalGene2164,PcalGene4370,PcalGene4396,PcalGene8314,PcalGene13785,PcalGene2648,	0.00805923
Biological process	cellular localization	GO:0051641	3	2.57e-05	2.14465	29	95	391	2747	PcalGene1384,PcalGene1360,PcalGene4447,PcalGene13068,PcalGene10394,PcalGene12135,PcalGene13934,PcalGene2328,PcalGene13503,PcalGene834,PcalGene5461,PcalGene8976,PcalGene9887,PcalGene9475,PcalGene9474,PcalGene10533,PcalGene10535,PcalGene9086,PcalGene6828,PcalGene4688,PcalGene11840,PcalGene14501,PcalGene11045,PcalGene2164,PcalGene4370,PcalGene4396,PcalGene8314,PcalGene13785,PcalGene2648,	0.000995
Biological process	cellular lipid metabolic process	GO:0044255	5	0.00134833	2.13276	17	56	391	2747	PcalGene7917,PcalGene7959,PcalGene10751,PcalGene5333,PcalGene916,PcalGene1445,PcalGene3723,PcalGene10943,PcalGene10944,PcalGene3341,PcalGene4261,PcalGene7749,PcalGene6472,PcalGene11002,PcalGene7815,PcalGene4330,PcalGene4354,	0.0251689
Biological process	cellular macromolecule localization	GO:0070727	4	0.000555	2.07799	21	71	391	2747	PcalGene13068,PcalGene10394,PcalGene13934,PcalGene2328,PcalGene13503,PcalGene834,PcalGene5461,PcalGene8976,PcalGene9887,PcalGene10533,PcalGene10535,PcalGene9086,PcalGene4688,PcalGene11840,PcalGene11045,PcalGene2164,PcalGene4370,PcalGene4396,PcalGene8314,PcalGene13785,PcalGene2648,	0.0127053
Biological process	protein localization	GO:0008104	5	0.000555	2.07799	21	71	391	2747	PcalGene13068,PcalGene10394,PcalGene13934,PcalGene2328,PcalGene13503,PcalGene834,PcalGene5461,PcalGene8976,PcalGene9887,PcalGene10533,PcalGene10535,PcalGene9086,PcalGene4688,PcalGene11840,PcalGene11045,PcalGene2164,PcalGene4370,PcalGene4396,PcalGene8314,PcalGene13785,PcalGene2648,	0.0127053
Biological process	RNA processing	GO:0006396	8	0.000275	2.01884	25	87	391	2747	PcalGene2654,PcalGene4412,PcalGene5733,PcalGene979,PcalGene4448,PcalGene13002,PcalGene3655,PcalGene2771,PcalGene12616,PcalGene14495,PcalGene9852,PcalGene9023,PcalGene12261,PcalGene9075,PcalGene11889,PcalGene2073,PcalGene4241,PcalGene11478,PcalGene13658,PcalGene9564,PcalGene4767,PcalGene641,PcalGene2170,PcalGene11108,PcalGene13366,	0.00815508
Biological process	lipid metabolic process	GO:0006629	4	7.63e-05	1.97993	31	110	391	2747	PcalGene7917,PcalGene7959,PcalGene550,PcalGene10751,PcalGene5333,PcalGene9780,PcalGene916,PcalGene2737,PcalGene8045,PcalGene1445,PcalGene11730,PcalGene1984,PcalGene3723,PcalGene5504,PcalGene10943,PcalGene10944,PcalGene3341,PcalGene4261,PcalGene7749,PcalGene6472,PcalGene9980,PcalGene14110,PcalGene11002,PcalGene8276,PcalGene2503,PcalGene7815,PcalGene3435,PcalGene4330,PcalGene6502,PcalGene4354,PcalG…	0.00256382
Biological process	organic substance transport	GO:0071702	5	0.000834	1.8886	25	93	391	2747	PcalGene13068,PcalGene13441,PcalGene13934,PcalGene2328,PcalGene6719,PcalGene13503,PcalGene3246,PcalGene834,PcalGene5461,PcalGene8976,PcalGene6397,PcalGene9887,PcalGene10064,PcalGene10533,PcalGene10535,PcalGene9086,PcalGene4688,PcalGene11840,PcalGene11045,PcalGene2164,PcalGene4370,PcalGene4396,PcalGene8314,PcalGene13785,PcalGene2648,	0.0168137
Biological process	macromolecule localization	GO:0033036	3	0.00244443	1.84003	22	84	391	2747	PcalGene13068,PcalGene10394,PcalGene13934,PcalGene2328,PcalGene6719,PcalGene13503,PcalGene834,PcalGene5461,PcalGene8976,PcalGene9887,PcalGene10533,PcalGene10535,PcalGene9086,PcalGene4688,PcalGene11840,PcalGene11045,PcalGene2164,PcalGene4370,PcalGene4396,PcalGene8314,PcalGene13785,PcalGene2648,	0.0424826
Molecular function	active transmembrane transporter activity	GO:0022804	4	0.00112827	1.79113	28	109	657	4581	PcalGene2205,PcalGene12513,PcalGene12514,PcalGene3174,PcalGene12555,PcalGene13441,PcalGene12611,PcalGene12647,PcalGene3246,PcalGene5439,PcalGene11711,PcalGene5443,PcalGene7214,PcalGene8576,PcalGene9420,PcalGene8564,PcalGene8563,PcalGene9456,PcalGene12699,PcalGene9488,PcalGene9550,PcalGene228,PcalGene3087,PcalGene8788,PcalGene9650,PcalGene11158,PcalGene12493,PcalGene12491,	0.0328066
Biological process	cellular component organization or biogenesis	GO:0071840	3	0.000488	1.78427	32	126	391	2747	PcalGene12503,PcalGene4412,PcalGene5733,PcalGene979,PcalGene4448,PcalGene6221,PcalGene1833,PcalGene12135,PcalGene3655,PcalGene2771,PcalGene11311,PcalGene6719,PcalGene2353,PcalGene14495,PcalGene9852,PcalGene12261,PcalGene10122,PcalGene2015,PcalGene14113,PcalGene11478,PcalGene13658,PcalGene9564,PcalGene12390,PcalGene1225,PcalGene10603,PcalGene2170,PcalGene6545,PcalGene8768,PcalGene11108,PcalGene393…	0.0122949
Molecular function	guanyl nucleotide binding	GO:0019001	7	5.43e-06	1.75831	58	230	657	4581	PcalGene11631,PcalGene1352,PcalGene2686,PcalGene12983,PcalGene148,PcalGene140,PcalGene11690,PcalGene2253,PcalGene5777,PcalGene3179,PcalGene11600,PcalGene6691,PcalGene3181,PcalGene7152,PcalGene2757,PcalGene3206,PcalGene8904,PcalGene1480,PcalGene13998,PcalGene5407,PcalGene3225,PcalGene5897,PcalGene10860,PcalGene14476,PcalGene9865,PcalGene7236,PcalGene9475,PcalGene9474,PcalGene9000,PcalGene2898,Pcal…	0.0020527
Molecular function	guanyl ribonucleotide binding	GO:0032561	8	5.43e-06	1.75831	58	230	657	4581	PcalGene11631,PcalGene1352,PcalGene2686,PcalGene12983,PcalGene148,PcalGene140,PcalGene11690,PcalGene2253,PcalGene5777,PcalGene3179,PcalGene11600,PcalGene6691,PcalGene3181,PcalGene7152,PcalGene2757,PcalGene3206,PcalGene8904,PcalGene1480,PcalGene13998,PcalGene5407,PcalGene3225,PcalGene5897,PcalGene10860,PcalGene14476,PcalGene9865,PcalGene7236,PcalGene9475,PcalGene9474,PcalGene9000,PcalGene2898,Pcal…	0.0020527
Molecular function	GTP binding	GO:0005525	9	5.43e-06	1.75831	58	230	657	4581	PcalGene11631,PcalGene1352,PcalGene2686,PcalGene12983,PcalGene148,PcalGene140,PcalGene11690,PcalGene2253,PcalGene5777,PcalGene3179,PcalGene11600,PcalGene6691,PcalGene3181,PcalGene7152,PcalGene2757,PcalGene3206,PcalGene8904,PcalGene1480,PcalGene13998,PcalGene5407,PcalGene3225,PcalGene5897,PcalGene10860,PcalGene14476,PcalGene9865,PcalGene7236,PcalGene9475,PcalGene9474,PcalGene9000,PcalGene2898,Pcal…	0.0020527
Molecular function	GTPase activity	GO:0003924	8	0.000556	1.65247	41	173	657	4581	PcalGene11631,PcalGene12983,PcalGene148,PcalGene140,PcalGene11690,PcalGene2253,PcalGene5777,PcalGene6691,PcalGene7152,PcalGene2757,PcalGene8904,PcalGene1480,PcalGene13998,PcalGene5407,PcalGene14476,PcalGene9475,PcalGene9474,PcalGene9000,PcalGene2898,PcalGene10132,PcalGene6878,PcalGene6851,PcalGene3354,PcalGene84,PcalGene11077,PcalGene6006,PcalGene7316,PcalGene13696,PcalGene13231,PcalGene274,PcalG…	0.0175127
Molecular function	hydrolase activity, acting on acid anhydrides	GO:0016817	4	9.85e-05	1.63705	54	230	657	4581	PcalGene11631,PcalGene12983,PcalGene13861,PcalGene10375,PcalGene148,PcalGene140,PcalGene13867,PcalGene11690,PcalGene2253,PcalGene5777,PcalGene543,PcalGene6691,PcalGene7152,PcalGene2757,PcalGene8904,PcalGene1480,PcalGene13998,PcalGene5407,PcalGene14476,PcalGene9894,PcalGene9475,PcalGene9474,PcalGene12699,PcalGene9000,PcalGene2898,PcalGene12765,PcalGene10132,PcalGene6878,PcalGene6851,PcalGene3354,P…	0.00744728
Molecular function	hydrolase activity, acting on acid anhydrides, in phosphorus-containing anhydrides	GO:0016818	5	9.85e-05	1.63705	54	230	657	4581	PcalGene11631,PcalGene12983,PcalGene13861,PcalGene10375,PcalGene148,PcalGene140,PcalGene13867,PcalGene11690,PcalGene2253,PcalGene5777,PcalGene543,PcalGene6691,PcalGene7152,PcalGene2757,PcalGene8904,PcalGene1480,PcalGene13998,PcalGene5407,PcalGene14476,PcalGene9894,PcalGene9475,PcalGene9474,PcalGene12699,PcalGene9000,PcalGene2898,PcalGene12765,PcalGene10132,PcalGene6878,PcalGene6851,PcalGene3354,P…	0.00744728
Molecular function	pyrophosphatase activity	GO:0016462	6	0.000134	1.62796	53	227	657	4581	PcalGene11631,PcalGene12983,PcalGene13861,PcalGene10375,PcalGene148,PcalGene140,PcalGene13867,PcalGene11690,PcalGene2253,PcalGene5777,PcalGene543,PcalGene6691,PcalGene7152,PcalGene2757,PcalGene8904,PcalGene1480,PcalGene13998,PcalGene5407,PcalGene14476,PcalGene9894,PcalGene9475,PcalGene9474,PcalGene12699,PcalGene9000,PcalGene2898,PcalGene12765,PcalGene10132,PcalGene6878,PcalGene6851,PcalGene3354,P…	0.006309
Molecular function	ribonucleoside triphosphate phosphatase activity	GO:0017111	7	0.00023	1.62154	50	215	657	4581	PcalGene11631,PcalGene12983,PcalGene13861,PcalGene10375,PcalGene148,PcalGene140,PcalGene13867,PcalGene11690,PcalGene2253,PcalGene5777,PcalGene543,PcalGene6691,PcalGene7152,PcalGene2757,PcalGene8904,PcalGene1480,PcalGene13998,PcalGene5407,PcalGene14476,PcalGene9894,PcalGene9475,PcalGene9474,PcalGene9000,PcalGene2898,PcalGene12765,PcalGene10132,PcalGene6878,PcalGene6851,PcalGene3354,PcalGene84,Pcal…	0.00964333
Biological process	RNA metabolic process	GO:0016070	7	0.000302	1.5895	50	221	391	2747	PcalGene2654,PcalGene4412,PcalGene4408,PcalGene5733,PcalGene4401,PcalGene8822,PcalGene979,PcalGene4448,PcalGene10757,PcalGene13002,PcalGene3655,PcalGene2771,PcalGene12616,PcalGene8915,PcalGene11710,PcalGene8542,PcalGene8541,PcalGene14495,PcalGene9852,PcalGene14002,PcalGene8559,PcalGene12221,PcalGene9023,PcalGene5908,PcalGene12261,PcalGene9075,PcalGene11889,PcalGene2466,PcalGene2073,PcalGene5595,P…	0.00801571
Biological process	transport	GO:0006810	4	2.38e-06	1.49293	102	480	391	2747	PcalGene2205,PcalGene9298,PcalGene11674,PcalGene1384,PcalGene12513,PcalGene12514,PcalGene1360,PcalGene7901,PcalGene4447,PcalGene3174,PcalGene8848,PcalGene13026,PcalGene4038,PcalGene4037,PcalGene6228,PcalGene9786,PcalGene13068,PcalGene12555,PcalGene13441,PcalGene12135,PcalGene4941,PcalGene4942,PcalGene14315,PcalGene4924,PcalGene13934,PcalGene5824,PcalGene2328,PcalGene8078,PcalGene12611,PcalGene126…	0.000171
Biological process	establishment of localization	GO:0051234	3	2.93e-06	1.48286	103	488	391	2747	PcalGene2205,PcalGene9298,PcalGene11674,PcalGene1384,PcalGene12513,PcalGene12514,PcalGene1360,PcalGene7901,PcalGene4447,PcalGene3174,PcalGene8848,PcalGene13026,PcalGene4038,PcalGene4037,PcalGene6228,PcalGene9786,PcalGene13068,PcalGene10394,PcalGene12555,PcalGene13441,PcalGene12135,PcalGene4941,PcalGene4942,PcalGene14315,PcalGene4924,PcalGene13934,PcalGene5824,PcalGene2328,PcalGene8078,PcalGene126…	0.000185
Biological process	localization	GO:0051179	2	4.42e-06	1.4708	103	492	391	2747	PcalGene2205,PcalGene9298,PcalGene11674,PcalGene1384,PcalGene12513,PcalGene12514,PcalGene1360,PcalGene7901,PcalGene4447,PcalGene3174,PcalGene8848,PcalGene13026,PcalGene4038,PcalGene4037,PcalGene6228,PcalGene9786,PcalGene13068,PcalGene10394,PcalGene12555,PcalGene13441,PcalGene12135,PcalGene4941,PcalGene4942,PcalGene14315,PcalGene4924,PcalGene13934,PcalGene5824,PcalGene2328,PcalGene8078,PcalGene126…	0.000248
Biological process	nucleic acid metabolic process	GO:0090304	6	0.00124295	1.43868	60	293	391	2747	PcalGene2654,PcalGene4412,PcalGene4408,PcalGene5733,PcalGene4401,PcalGene8822,PcalGene979,PcalGene4448,PcalGene3170,PcalGene10757,PcalGene6221,PcalGene9760,PcalGene8475,PcalGene13002,PcalGene10897,PcalGene3655,PcalGene2771,PcalGene12616,PcalGene8915,PcalGene11710,PcalGene8542,PcalGene8541,PcalGene14495,PcalGene9852,PcalGene14002,PcalGene8559,PcalGene12221,PcalGene9023,PcalGene5908,PcalGene12261,P…	0.0240941
Biological process	transmembrane transport	GO:0055085	5	0.00345778	1.35263	67	348	391	2747	PcalGene2205,PcalGene9298,PcalGene11674,PcalGene12513,PcalGene12514,PcalGene7901,PcalGene3174,PcalGene4038,PcalGene4037,PcalGene6228,PcalGene12555,PcalGene13441,PcalGene4941,PcalGene4942,PcalGene4924,PcalGene8078,PcalGene12611,PcalGene12647,PcalGene3246,PcalGene11711,PcalGene11708,PcalGene11700,PcalGene5443,PcalGene7214,PcalGene9847,PcalGene8576,PcalGene6397,PcalGene9420,PcalGene8564,PcalGene8563…	0.05446
Biological process	organic cyclic compound metabolic process	GO:1901360	4	0.00233191	1.34687	74	386	391	2747	PcalGene2654,PcalGene4412,PcalGene4408,PcalGene5733,PcalGene4401,PcalGene8822,PcalGene979,PcalGene7959,PcalGene4448,PcalGene3170,PcalGene10757,PcalGene6221,PcalGene9760,PcalGene8475,PcalGene13002,PcalGene10897,PcalGene3655,PcalGene2771,PcalGene12616,PcalGene8915,PcalGene2382,PcalGene11710,PcalGene8542,PcalGene8541,PcalGene14495,PcalGene8997,PcalGene9852,PcalGene14002,PcalGene8559,PcalGene12221,Pc…	0.0419744
Biological process	heterocycle metabolic process	GO:0046483	4	0.00573794	1.31267	71	380	391	2747	PcalGene2654,PcalGene4412,PcalGene4408,PcalGene5733,PcalGene4401,PcalGene8822,PcalGene979,PcalGene7959,PcalGene4448,PcalGene3170,PcalGene10757,PcalGene6221,PcalGene9760,PcalGene8475,PcalGene13002,PcalGene10897,PcalGene3655,PcalGene2771,PcalGene12616,PcalGene8915,PcalGene2382,PcalGene11710,PcalGene8542,PcalGene8541,PcalGene14495,PcalGene8997,PcalGene9852,PcalGene14002,PcalGene8559,PcalGene12221,Pc…	0.0850565
Molecular function	hydrolase activity	GO:0016787	3	0.000106	1.30848	146	778	657	4581	PcalGene11631,PcalGene11634,PcalGene10305,PcalGene12960,PcalGene12983,PcalGene13861,PcalGene10375,PcalGene148,PcalGene140,PcalGene13867,PcalGene11690,PcalGene3137,PcalGene2253,PcalGene5777,PcalGene993,PcalGene543,PcalGene13018,PcalGene6237,PcalGene8896,PcalGene13499,PcalGene6695,PcalGene6691,PcalGene6215,PcalGene4096,PcalGene4095,PcalGene9317,PcalGene941,PcalGene7592,PcalGene12554,PcalGene8475,Pc…	0.00571542
Cellular component	membrane	GO:0016020	3	0.00132031	1.2006	102	529	150	934	PcalGene2205,PcalGene9283,PcalGene9298,PcalGene12513,PcalGene12514,PcalGene13883,PcalGene7901,PcalGene10726,PcalGene3174,PcalGene8848,PcalGene13026,PcalGene13499,PcalGene4038,PcalGene4037,PcalGene13068,PcalGene8014,PcalGene12555,PcalGene11233,PcalGene13441,PcalGene13934,PcalGene8078,PcalGene12623,PcalGene12611,PcalGene12647,PcalGene2353,PcalGene13503,PcalGene13985,PcalGene3246,PcalGene834,PcalGen…	0.080539
Cellular component	cytoplasm	GO:0005737	3	0.000835	1.62637	35	134	150	934	PcalGene8822,PcalGene8848,PcalGene13068,PcalGene10394,PcalGene11233,PcalGene13441,PcalGene2353,PcalGene13503,PcalGene3246,PcalGene834,PcalGene8915,PcalGene8976,PcalGene8542,PcalGene10064,PcalGene10533,PcalGene10535,PcalGene9086,PcalGene4688,PcalGene7763,PcalGene7749,PcalGene6472,PcalGene13282,PcalGene13658,PcalGene11045,PcalGene13203,PcalGene277,PcalGene2164,PcalGene4354,PcalGene4396,PcalGene1206…	0.101872
Molecular function	catalytic activity, acting on RNA	GO:0140098	4	0.00610328	1.72356	22	89	657	4581	PcalGene3655,PcalGene12616,PcalGene5436,PcalGene8915,PcalGene8542,PcalGene8541,PcalGene14002,PcalGene8559,PcalGene9075,PcalGene2073,PcalGene13267,PcalGene13282,PcalGene13238,PcalGene2121,PcalGene5668,PcalGene3465,PcalGene10628,PcalGene7885,PcalGene3066,PcalGene12090,PcalGene5299,PcalGene11108,	0.109859
Cellular component	coated membrane	GO:0048475	4	0.00321156	2.36184	11	29	150	934	PcalGene13068,PcalGene834,PcalGene8976,PcalGene10533,PcalGene10535,PcalGene9086,PcalGene4688,PcalGene11045,PcalGene2164,PcalGene4396,PcalGene2648,	0.130603
Cellular component	membrane coat	GO:0030117	4	0.00321156	2.36184	11	29	150	934	PcalGene13068,PcalGene834,PcalGene8976,PcalGene10533,PcalGene10535,PcalGene9086,PcalGene4688,PcalGene11045,PcalGene2164,PcalGene4396,PcalGene2648,	0.130603
Biological process	phospholipid metabolic process	GO:0006644	6	0.00930068	2.05627	12	41	391	2747	PcalGene7917,PcalGene7959,PcalGene10751,PcalGene5333,PcalGene1445,PcalGene3723,PcalGene10943,PcalGene10944,PcalGene3341,PcalGene4261,PcalGene11002,PcalGene4330,	0.13393
Biological process	nucleobase-containing compound metabolic process	GO:0006139	5	0.00962992	1.29469	68	369	391	2747	PcalGene2654,PcalGene4412,PcalGene4408,PcalGene5733,PcalGene4401,PcalGene8822,PcalGene979,PcalGene7959,PcalGene4448,PcalGene3170,PcalGene10757,PcalGene6221,PcalGene9760,PcalGene8475,PcalGene13002,PcalGene10897,PcalGene3655,PcalGene2771,PcalGene12616,PcalGene8915,PcalGene2382,PcalGene11710,PcalGene8542,PcalGene8541,PcalGene14495,PcalGene9852,PcalGene14002,PcalGene8559,PcalGene12221,PcalGene9023,Pc…	0.134819
Biological process	phospholipid biosynthetic process	GO:0008654	7	0.0120787	2.58837	7	19	391	2747	PcalGene7917,PcalGene7959,PcalGene10751,PcalGene5333,PcalGene3341,PcalGene4261,PcalGene11002,	0.144944
Biological process	alcohol metabolic process	GO:0006066	5	0.0125792	3.19344	5	11	391	2747	PcalGene7917,PcalGene8997,PcalGene14110,PcalGene7815,PcalGene9622,	0.14744
Biological process	cellular aromatic compound metabolic process	GO:0006725	4	0.012902	1.2757	69	380	391	2747	PcalGene2654,PcalGene4412,PcalGene4408,PcalGene5733,PcalGene4401,PcalGene8822,PcalGene979,PcalGene7959,PcalGene4448,PcalGene3170,PcalGene10757,PcalGene6221,PcalGene9760,PcalGene8475,PcalGene13002,PcalGene10897,PcalGene3655,PcalGene2771,PcalGene12616,PcalGene8915,PcalGene2382,PcalGene11710,PcalGene8542,PcalGene8541,PcalGene14495,PcalGene8997,PcalGene9852,PcalGene14002,PcalGene8559,PcalGene12221,Pc…	0.147787
Molecular function	ABC-type transporter activity	GO:0140359	7	0.00865307	1.90162	15	55	657	4581	PcalGene12513,PcalGene12514,PcalGene12611,PcalGene12647,PcalGene8576,PcalGene9420,PcalGene8564,PcalGene8563,PcalGene9456,PcalGene9488,PcalGene9550,PcalGene3087,PcalGene11158,PcalGene12493,PcalGene12491,	0.148675
Molecular function	obsolete solute:proton antiporter activity	GO:0015299	0	0.00915336	2.98826	6	14	657	4581	PcalGene2205,PcalGene4038,PcalGene4037,PcalGene11708,PcalGene4264,PcalGene9650,	0.150433
Biological process	tRNA metabolic process	GO:0006399	9	0.0138364	1.96063	12	43	391	2747	PcalGene13002,PcalGene8915,PcalGene8542,PcalGene14002,PcalGene9075,PcalGene11889,PcalGene4241,PcalGene13282,PcalGene2121,PcalGene4767,PcalGene12090,PcalGene5299,	0.154967
Biological process	protein-DNA complex organization	GO:0071824	6	0.0181673	2.63459	6	16	391	2747	PcalGene11311,PcalGene12390,PcalGene6545,PcalGene8768,PcalGene3936,PcalGene11181,	0.194815
Biological process	chromatin organization	GO:0006325	7	0.0181673	2.63459	6	16	391	2747	PcalGene11311,PcalGene12390,PcalGene6545,PcalGene8768,PcalGene3936,PcalGene11181,	0.194815
Biological process	methylation	GO:0032259	3	0.0181673	2.63459	6	16	391	2747	PcalGene2654,PcalGene11647,PcalGene11233,PcalGene3655,PcalGene66,PcalGene9564,	0.194815
Molecular function	flavin adenine dinucleotide binding	GO:0050660	6	0.0134393	2.78904	6	15	657	4581	PcalGene5702,PcalGene2248,PcalGene7189,PcalGene2368,PcalGene12706,PcalGene4737,	0.203202
Molecular function	ATPase-coupled transmembrane transporter activity	GO:0042626	6	0.0140208	1.67696	19	79	657	4581	PcalGene12513,PcalGene12514,PcalGene3174,PcalGene12611,PcalGene12647,PcalGene5439,PcalGene5443,PcalGene7214,PcalGene8576,PcalGene9420,PcalGene8564,PcalGene8563,PcalGene9456,PcalGene9488,PcalGene9550,PcalGene3087,PcalGene11158,PcalGene12493,PcalGene12491,	0.20384
Molecular function	heme binding	GO:0020037	5	0.0151421	2.3242	8	24	657	4581	PcalGene4416,PcalGene8006,PcalGene8550,PcalGene10530,PcalGene1118,PcalGene2489,PcalGene10528,PcalGene2956,	0.204418
Molecular function	tetrapyrrole binding	GO:0046906	4	0.0151421	2.3242	8	24	657	4581	PcalGene4416,PcalGene8006,PcalGene8550,PcalGene10530,PcalGene1118,PcalGene2489,PcalGene10528,PcalGene2956,	0.204418
Molecular function	secondary active transmembrane transporter activity	GO:0015291	5	0.0151421	2.3242	8	24	657	4581	PcalGene2205,PcalGene12555,PcalGene13441,PcalGene3246,PcalGene11711,PcalGene228,PcalGene8788,PcalGene9650,	0.204418
Molecular function	antiporter activity	GO:0015297	6	0.0151421	2.3242	8	24	657	4581	PcalGene2205,PcalGene12555,PcalGene13441,PcalGene3246,PcalGene11711,PcalGene228,PcalGene8788,PcalGene9650,	0.204418
Molecular function	primary active transmembrane transporter activity	GO:0015399	5	0.0151316	1.64061	20	85	657	4581	PcalGene12513,PcalGene12514,PcalGene3174,PcalGene12611,PcalGene12647,PcalGene5439,PcalGene5443,PcalGene7214,PcalGene8576,PcalGene9420,PcalGene8564,PcalGene8563,PcalGene9456,PcalGene12699,PcalGene9488,PcalGene9550,PcalGene3087,PcalGene11158,PcalGene12493,PcalGene12491,	0.211842
Molecular function	oxidoreductase activity	GO:0016491	3	0.019251	1.41064	35	173	657	4581	PcalGene4416,PcalGene2248,PcalGene11215,PcalGene7976,PcalGene7977,PcalGene3599,PcalGene7998,PcalGene3186,PcalGene13086,PcalGene8006,PcalGene7189,PcalGene7197,PcalGene2368,PcalGene13514,PcalGene6335,PcalGene8550,PcalGene9413,PcalGene10530,PcalGene1118,PcalGene2489,PcalGene11458,PcalGene14078,PcalGene10528,PcalGene7749,PcalGene6472,PcalGene14110,PcalGene8226,PcalGene2956,PcalGene4737,PcalGene13713,…	0.214026
Biological process	RNA modification	GO:0009451	8	0.023544	2.16172	8	26	391	2747	PcalGene2654,PcalGene3655,PcalGene9075,PcalGene5595,PcalGene66,PcalGene6592,PcalGene6104,PcalGene11108,	0.219744
Molecular function	catalytic activity, acting on a nucleic acid	GO:0140640	3	0.0262744	1.40329	32	159	657	4581	PcalGene3170,PcalGene9760,PcalGene3655,PcalGene12616,PcalGene5436,PcalGene8915,PcalGene1084,PcalGene7629,PcalGene8542,PcalGene8541,PcalGene14002,PcalGene8553,PcalGene8559,PcalGene9075,PcalGene1178,PcalGene2073,PcalGene13267,PcalGene13282,PcalGene13238,PcalGene4302,PcalGene2121,PcalGene5668,PcalGene3465,PcalGene10628,PcalGene7885,PcalGene96,PcalGene3066,PcalGene12090,PcalGene5299,PcalGene11108,Pca…	0.23097
Molecular function	catalytic activity	GO:0003824	2	0.0273678	1.07038	354	2306	657	4581	PcalGene11631,PcalGene11634,PcalGene10305,PcalGene5702,PcalGene11629,PcalGene4868,PcalGene12960,PcalGene9287,PcalGene12983,PcalGene2654,PcalGene582,PcalGene11647,PcalGene13826,PcalGene3998,PcalGene4416,PcalGene13861,PcalGene12996,PcalGene11667,PcalGene2248,PcalGene11215,PcalGene10375,PcalGene148,PcalGene140,PcalGene13867,PcalGene11690,PcalGene7916,PcalGene7917,PcalGene5308,PcalGene3137,PcalGene79…	0.235115
Molecular function	rRNA binding	GO:0019843	6	0.0284528	2.68177	5	13	657	4581	PcalGene5733,PcalGene4448,PcalGene12261,PcalGene11478,PcalGene2170,	0.239004
Biological process	macromolecule methylation	GO:0043414	6	0.0274817	2.70214	5	13	391	2747	PcalGene2654,PcalGene11647,PcalGene11233,PcalGene3655,PcalGene66,	0.251832
Molecular function	ATP-dependent activity	GO:0140657	2	0.0318717	1.27203	54	296	657	4581	PcalGene13861,PcalGene12513,PcalGene10335,PcalGene12514,PcalGene10375,PcalGene13867,PcalGene3587,PcalGene3174,PcalGene3170,PcalGene543,PcalGene6288,PcalGene12611,PcalGene12647,PcalGene1029,PcalGene3685,PcalGene5439,PcalGene5436,PcalGene1084,PcalGene7629,PcalGene5443,PcalGene1911,PcalGene7214,PcalGene8576,PcalGene9420,PcalGene8553,PcalGene8564,PcalGene9894,PcalGene8563,PcalGene815,PcalGene9456,Pca…	0.25633
Molecular function	iron ion binding	GO:0005506	7	0.0315173	1.96104	9	32	657	4581	PcalGene4416,PcalGene8006,PcalGene8550,PcalGene10530,PcalGene1118,PcalGene2489,PcalGene10122,PcalGene10528,PcalGene2956,	0.25899
Molecular function	acyltransferase activity, transferring groups other than amino-acyl groups	GO:0016747	5	0.035288	1.54947	18	81	657	4581	PcalGene3998,PcalGene11619,PcalGene4051,PcalGene9371,PcalGene1896,PcalGene4977,PcalGene10849,PcalGene8546,PcalGene1920,PcalGene14048,PcalGene6818,PcalGene6817,PcalGene6813,PcalGene2456,PcalGene6853,PcalGene8276,PcalGene2123,PcalGene6502,	0.277893
Molecular function	peptidase activity	GO:0008233	4	0.0378353	1.27237	50	274	657	4581	PcalGene11634,PcalGene10305,PcalGene543,PcalGene6237,PcalGene13499,PcalGene6215,PcalGene4096,PcalGene4095,PcalGene9317,PcalGene941,PcalGene7592,PcalGene9394,PcalGene13930,PcalGene10845,PcalGene4137,PcalGene4133,PcalGene4136,PcalGene4135,PcalGene9830,PcalGene7234,PcalGene9476,PcalGene1997,PcalGene13544,PcalGene14425,PcalGene9054,PcalGene2008,PcalGene2004,PcalGene3799,PcalGene2047,PcalGene10505,Pca…	0.291872
Molecular function	aminoacyl-tRNA ligase activity	GO:0004812	6	0.0460251	2.03368	7	24	657	4581	PcalGene8915,PcalGene8542,PcalGene14002,PcalGene13282,PcalGene2121,PcalGene12090,PcalGene5299,	0.316318
Molecular function	ligase activity, forming carbon-oxygen bonds	GO:0016875	4	0.0460251	2.03368	7	24	657	4581	PcalGene8915,PcalGene8542,PcalGene14002,PcalGene13282,PcalGene2121,PcalGene12090,PcalGene5299,	0.316318
Biological process	tRNA aminoacylation for protein translation	GO:0006418	11	0.0354283	2.13822	7	23	391	2747	PcalGene8915,PcalGene8542,PcalGene14002,PcalGene13282,PcalGene2121,PcalGene12090,PcalGene5299,	0.318855
Molecular function	serine-type peptidase activity	GO:0008236	5	0.0488564	1.70441	11	45	657	4581	PcalGene543,PcalGene1997,PcalGene14425,PcalGene2008,PcalGene2004,PcalGene2047,PcalGene6891,PcalGene705,PcalGene10656,PcalGene6930,PcalGene5205,	0.323995
Molecular function	serine hydrolase activity	GO:0017171	4	0.0488564	1.70441	11	45	657	4581	PcalGene543,PcalGene1997,PcalGene14425,PcalGene2008,PcalGene2004,PcalGene2047,PcalGene6891,PcalGene705,PcalGene10656,PcalGene6930,PcalGene5205,	0.323995
Biological process	chromatin remodeling	GO:0006338	8	0.0378896	2.50913	5	14	391	2747	PcalGene11311,PcalGene12390,PcalGene8768,PcalGene3936,PcalGene11181,	0.335023
Biological process	lipid biosynthetic process	GO:0008610	5	0.0431134	1.85971	9	34	391	2747	PcalGene7917,PcalGene7959,PcalGene10751,PcalGene5333,PcalGene916,PcalGene3341,PcalGene4261,PcalGene11002,PcalGene3435,	0.339518
Biological process	amino acid activation	GO:0043038	8	0.0441155	2.04913	7	24	391	2747	PcalGene8915,PcalGene8542,PcalGene14002,PcalGene13282,PcalGene2121,PcalGene12090,PcalGene5299,	0.342065
Biological process	tRNA aminoacylation	GO:0043039	10	0.0441155	2.04913	7	24	391	2747	PcalGene8915,PcalGene8542,PcalGene14002,PcalGene13282,PcalGene2121,PcalGene12090,PcalGene5299,	0.342065
Biological process	regulation of molecular function	GO:0065009	3	0.0424497	2.2186	6	19	391	2747	PcalGene3984,PcalGene2239,PcalGene12329,PcalGene14527,PcalGene3429,PcalGene13357,	0.345075
Biological process	regulation of catalytic activity	GO:0050790	4	0.0424497	2.2186	6	19	391	2747	PcalGene3984,PcalGene2239,PcalGene12329,PcalGene14527,PcalGene3429,PcalGene13357,	0.345075
Cellular component	membrane protein complex	GO:0098796	3	0.0245473	1.60384	17	66	150	934	PcalGene3174,PcalGene8848,PcalGene13068,PcalGene13934,PcalGene834,PcalGene8976,PcalGene5443,PcalGene7214,PcalGene10533,PcalGene10535,PcalGene9086,PcalGene4688,PcalGene7763,PcalGene11045,PcalGene2164,PcalGene4396,PcalGene2648,	0.427825

## Sheet: 0L.down
Class	GO_Name	GO_ID	GO_Level	P_value	EnrichmentScore	HitsGenesCountsInSelectedSet	HitsGenesCountsInBackground	AllGenesCountsInSelectedSet	AllGenesCountsInBackground	GenesOfSelectedSetInGOterm	corrected p-value(BH method)
Molecular function	structural constituent of ribosome	GO:0003735	3	1.14659e-11	3.61658	33	95	440	4581	PcalGene12522,PcalGene7521,PcalGene5334,PcalGene14341,PcalGene7136,PcalGene7589,PcalGene10381,PcalGene1439,PcalGene5826,PcalGene1473,PcalGene11782,PcalGene11783,PcalGene7670,PcalGene6398,PcalGene1944,PcalGene7251,PcalGene14026,PcalGene1532,PcalGene9078,PcalGene5950,PcalGene5997,PcalGene5132,PcalGene3805,PcalGene6059,PcalGene11025,PcalGene9137,PcalGene5610,PcalGene2145,PcalGene7899,PcalGene6595,Pc…	3.04994e-09
Molecular function	structural molecule activity	GO:0005198	2	3.72654e-11	3.03981	40	137	440	4581	PcalGene12522,PcalGene7521,PcalGene5334,PcalGene14341,PcalGene7136,PcalGene7589,PcalGene10381,PcalGene1439,PcalGene5826,PcalGene1473,PcalGene11782,PcalGene11783,PcalGene13981,PcalGene8908,PcalGene10462,PcalGene3237,PcalGene7670,PcalGene6398,PcalGene1944,PcalGene7251,PcalGene14026,PcalGene8107,PcalGene1532,PcalGene9078,PcalGene5950,PcalGene5997,PcalGene5132,PcalGene3805,PcalGene6059,PcalGene11025,…	4.9563e-09
Molecular function	kinase activity	GO:0016301	5	0.000528733	1.32246	110	866	440	4581	PcalGene13809,PcalGene590,PcalGene580,PcalGene9294,PcalGene13824,PcalGene5743,PcalGene5740,PcalGene4892,PcalGene2226,PcalGene7973,PcalGene10742,PcalGene10743,PcalGene5346,PcalGene11611,PcalGene11615,PcalGene6668,PcalGene14373,PcalGene13045,PcalGene8878,PcalGene12181,PcalGene7135,PcalGene919,PcalGene1863,PcalGene7140,PcalGene11246,PcalGene14312,PcalGene9398,PcalGene9392,PcalGene1435,PcalGene4908,P…	0.046881
Molecular function	calcium ion binding	GO:0005509	6	0.0006921	1.66582	40	250	440	4581	PcalGene13834,PcalGene2231,PcalGene7523,PcalGene7512,PcalGene12161,PcalGene14373,PcalGene2769,PcalGene2319,PcalGene3654,PcalGene2309,PcalGene13968,PcalGene10483,PcalGene3678,PcalGene6752,PcalGene8503,PcalGene10872,PcalGene4199,PcalGene5086,PcalGene5097,PcalGene3771,PcalGene11432,PcalGene12783,PcalGene2036,PcalGene14082,PcalGene5113,PcalGene5139,PcalGene7369,PcalGene6045,PcalGene5162,PcalGene5167,…	0.0460246
Molecular function	transporter activity	GO:0005215	2	0.000945818	1.52012	53	363	440	4581	PcalGene4858,PcalGene5722,PcalGene1378,PcalGene9710,PcalGene12935,PcalGene13040,PcalGene13069,PcalGene13057,PcalGene943,PcalGene12568,PcalGene9381,PcalGene2769,PcalGene2325,PcalGene5463,PcalGene11702,PcalGene11703,PcalGene4168,PcalGene9439,PcalGene9412,PcalGene6383,PcalGene11383,PcalGene2818,PcalGene11865,PcalGene11443,PcalGene3312,PcalGene5524,PcalGene11833,PcalGene9506,PcalGene8659,PcalGene6486…	0.0503175
Molecular function	protein kinase activity	GO:0004672	6	0.0010148	1.31579	103	815	440	4581	PcalGene13809,PcalGene590,PcalGene580,PcalGene9294,PcalGene13824,PcalGene5743,PcalGene5740,PcalGene4892,PcalGene2226,PcalGene7973,PcalGene10742,PcalGene10743,PcalGene5346,PcalGene11611,PcalGene11615,PcalGene6668,PcalGene14373,PcalGene8878,PcalGene12181,PcalGene7135,PcalGene919,PcalGene7140,PcalGene11246,PcalGene14312,PcalGene9398,PcalGene1435,PcalGene4908,PcalGene14335,PcalGene1882,PcalGene1414,P…	0.0449894
Molecular function	transmembrane transporter activity	GO:0022857	3	0.00132325	1.51276	51	351	440	4581	PcalGene4858,PcalGene5722,PcalGene1378,PcalGene9710,PcalGene12935,PcalGene13040,PcalGene13069,PcalGene13057,PcalGene943,PcalGene12568,PcalGene9381,PcalGene2769,PcalGene2325,PcalGene5463,PcalGene11702,PcalGene11703,PcalGene4168,PcalGene9439,PcalGene9412,PcalGene11383,PcalGene2818,PcalGene11443,PcalGene3312,PcalGene5524,PcalGene11833,PcalGene9506,PcalGene8659,PcalGene6486,PcalGene5163,PcalGene8258,…	0.0502835
Molecular function	phosphotransferase activity, alcohol group as acceptor	GO:0016773	5	0.00232738	1.28292	104	844	440	4581	PcalGene13809,PcalGene590,PcalGene580,PcalGene9294,PcalGene13824,PcalGene5743,PcalGene5740,PcalGene4892,PcalGene2226,PcalGene7973,PcalGene10742,PcalGene10743,PcalGene5346,PcalGene11611,PcalGene11615,PcalGene6668,PcalGene14373,PcalGene8878,PcalGene12181,PcalGene7135,PcalGene919,PcalGene7140,PcalGene11246,PcalGene14312,PcalGene9398,PcalGene9392,PcalGene1435,PcalGene4908,PcalGene14335,PcalGene1882,P…	0.0773855
Molecular function	structural constituent of cytoskeleton	GO:0005200	3	0.00516028	3.47045	6	18	440	4581	PcalGene13981,PcalGene10462,PcalGene3237,PcalGene8107,PcalGene7803,PcalGene6127,	0.152515
Molecular function	transferase activity, transferring phosphorus-containing groups	GO:0016772	4	0.0052062	1.23998	111	932	440	4581	PcalGene13809,PcalGene590,PcalGene580,PcalGene9294,PcalGene13824,PcalGene5743,PcalGene5740,PcalGene4892,PcalGene2226,PcalGene7973,PcalGene10742,PcalGene10743,PcalGene5346,PcalGene11611,PcalGene11615,PcalGene6668,PcalGene14373,PcalGene13045,PcalGene8878,PcalGene12181,PcalGene7135,PcalGene919,PcalGene1863,PcalGene7140,PcalGene11246,PcalGene14312,PcalGene9398,PcalGene9392,PcalGene1435,PcalGene4908,P…	0.138485
Molecular function	monoatomic ion channel activity	GO:0005216	6	0.00689462	1.937	16	86	440	4581	PcalGene4858,PcalGene5722,PcalGene1378,PcalGene2769,PcalGene2325,PcalGene4168,PcalGene3312,PcalGene5524,PcalGene8659,PcalGene5163,PcalGene11465,PcalGene9122,PcalGene11974,PcalGene14283,PcalGene14640,PcalGene7088,	0.166725
Molecular function	monoatomic ion transmembrane transporter activity	GO:0015075	4	0.0104317	1.6719	22	137	440	4581	PcalGene4858,PcalGene5722,PcalGene1378,PcalGene13069,PcalGene2769,PcalGene2325,PcalGene4168,PcalGene3312,PcalGene5524,PcalGene8659,PcalGene5163,PcalGene11465,PcalGene9122,PcalGene1692,PcalGene6975,PcalGene11974,PcalGene14283,PcalGene11113,PcalGene7022,PcalGene14640,PcalGene7088,PcalGene11175,	0.198202
Molecular function	passive transmembrane transporter activity	GO:0022803	4	0.0231726	1.69981	16	98	440	4581	PcalGene4858,PcalGene5722,PcalGene1378,PcalGene2769,PcalGene2325,PcalGene4168,PcalGene3312,PcalGene5524,PcalGene8659,PcalGene5163,PcalGene11465,PcalGene9122,PcalGene11974,PcalGene14283,PcalGene14640,PcalGene7088,	0.410928
Molecular function	channel activity	GO:0015267	5	0.0231726	1.69981	16	98	440	4581	PcalGene4858,PcalGene5722,PcalGene1378,PcalGene2769,PcalGene2325,PcalGene4168,PcalGene3312,PcalGene5524,PcalGene8659,PcalGene5163,PcalGene11465,PcalGene9122,PcalGene11974,PcalGene14283,PcalGene14640,PcalGene7088,	0.410928
Molecular function	transferase activity	GO:0016740	3	0.024944	1.15881	129	1159	440	4581	PcalGene2670,PcalGene13809,PcalGene590,PcalGene580,PcalGene9294,PcalGene13824,PcalGene5743,PcalGene5740,PcalGene4892,PcalGene11673,PcalGene11693,PcalGene2226,PcalGene7973,PcalGene10742,PcalGene10743,PcalGene5346,PcalGene4498,PcalGene11611,PcalGene11615,PcalGene6668,PcalGene14373,PcalGene13045,PcalGene8878,PcalGene12181,PcalGene7135,PcalGene919,PcalGene1863,PcalGene7140,PcalGene11246,PcalGene13457…	0.390301
Cellular component	ribosome	GO:0005840	6	1.10229e-09	2.88105	32	91	114	934	PcalGene12522,PcalGene7521,PcalGene5334,PcalGene14341,PcalGene7136,PcalGene7589,PcalGene10381,PcalGene1439,PcalGene5826,PcalGene1473,PcalGene11782,PcalGene11783,PcalGene7670,PcalGene1944,PcalGene7251,PcalGene14026,PcalGene1532,PcalGene9078,PcalGene5950,PcalGene5997,PcalGene5132,PcalGene3805,PcalGene6059,PcalGene11025,PcalGene9137,PcalGene5610,PcalGene2145,PcalGene7899,PcalGene6595,PcalGene6570,Pc…	1.12434e-07
Cellular component	non-membrane-bounded organelle	GO:0043228	4	6.87298e-07	1.8248	49	220	114	934	PcalGene10789,PcalGene12522,PcalGene13845,PcalGene974,PcalGene7521,PcalGene5334,PcalGene14341,PcalGene7136,PcalGene7589,PcalGene10381,PcalGene1439,PcalGene11295,PcalGene5826,PcalGene1473,PcalGene11782,PcalGene11783,PcalGene13981,PcalGene2358,PcalGene8908,PcalGene10462,PcalGene8933,PcalGene3237,PcalGene7670,PcalGene1944,PcalGene7251,PcalGene14026,PcalGene1532,PcalGene9078,PcalGene5950,PcalGene5997…	3.50522e-05
Cellular component	intracellular non-membrane-bounded organelle	GO:0043232	5	6.87298e-07	1.8248	49	220	114	934	PcalGene10789,PcalGene12522,PcalGene13845,PcalGene974,PcalGene7521,PcalGene5334,PcalGene14341,PcalGene7136,PcalGene7589,PcalGene10381,PcalGene1439,PcalGene11295,PcalGene5826,PcalGene1473,PcalGene11782,PcalGene11783,PcalGene13981,PcalGene2358,PcalGene8908,PcalGene10462,PcalGene8933,PcalGene3237,PcalGene7670,PcalGene1944,PcalGene7251,PcalGene14026,PcalGene1532,PcalGene9078,PcalGene5950,PcalGene5997…	3.50522e-05
Cellular component	organelle	GO:0043226	3	0.00873851	1.27248	57	367	114	934	PcalGene10789,PcalGene12522,PcalGene13845,PcalGene974,PcalGene7521,PcalGene5334,PcalGene14341,PcalGene13056,PcalGene7136,PcalGene7589,PcalGene10381,PcalGene1439,PcalGene11295,PcalGene5826,PcalGene1473,PcalGene11782,PcalGene11783,PcalGene13981,PcalGene2358,PcalGene8908,PcalGene10462,PcalGene8933,PcalGene3237,PcalGene11725,PcalGene7670,PcalGene1944,PcalGene7251,PcalGene14026,PcalGene1532,PcalGene90…	0.222832
Cellular component	intracellular organelle	GO:0043229	4	0.0106531	1.26742	56	362	114	934	PcalGene10789,PcalGene12522,PcalGene13845,PcalGene974,PcalGene7521,PcalGene5334,PcalGene14341,PcalGene13056,PcalGene7136,PcalGene7589,PcalGene10381,PcalGene1439,PcalGene11295,PcalGene5826,PcalGene1473,PcalGene11782,PcalGene11783,PcalGene13981,PcalGene2358,PcalGene8908,PcalGene10462,PcalGene8933,PcalGene3237,PcalGene11725,PcalGene7670,PcalGene1944,PcalGene7251,PcalGene14026,PcalGene1532,PcalGene90…	0.217323
Cellular component	microtubule cytoskeleton	GO:0015630	7	0.0169489	1.79221	14	64	114	934	PcalGene10789,PcalGene13845,PcalGene974,PcalGene11295,PcalGene13981,PcalGene2358,PcalGene10462,PcalGene8933,PcalGene3237,PcalGene6057,PcalGene2575,PcalGene6127,PcalGene6126,PcalGene13398,	0.288131
Cellular component	supramolecular polymer	GO:0099081	4	0.0303975	2.2058	7	26	114	934	PcalGene974,PcalGene13981,PcalGene10462,PcalGene3237,PcalGene6057,PcalGene6127,PcalGene6126,	0.442935
Cellular component	polymeric cytoskeletal fiber	GO:0099513	6	0.0303975	2.2058	7	26	114	934	PcalGene974,PcalGene13981,PcalGene10462,PcalGene3237,PcalGene6057,PcalGene6127,PcalGene6126,	0.442935
Cellular component	supramolecular fiber	GO:0099512	5	0.0303975	2.2058	7	26	114	934	PcalGene974,PcalGene13981,PcalGene10462,PcalGene3237,PcalGene6057,PcalGene6127,PcalGene6126,	0.442935
Cellular component	microtubule	GO:0005874	7	0.0303975	2.2058	7	26	114	934	PcalGene974,PcalGene13981,PcalGene10462,PcalGene3237,PcalGene6057,PcalGene6127,PcalGene6126,	0.442935
Cellular component	supramolecular complex	GO:0099080	3	0.036992	2.12411	7	27	114	934	PcalGene974,PcalGene13981,PcalGene10462,PcalGene3237,PcalGene6057,PcalGene6127,PcalGene6126,	0.343016
Biological process	translation	GO:0006412	8	1.90124e-06	2.26804	34	142	290	2747	PcalGene12522,PcalGene7521,PcalGene5334,PcalGene14341,PcalGene7136,PcalGene7589,PcalGene10381,PcalGene1439,PcalGene5826,PcalGene1473,PcalGene11782,PcalGene11783,PcalGene7670,PcalGene6398,PcalGene1944,PcalGene7251,PcalGene14026,PcalGene1532,PcalGene9078,PcalGene798,PcalGene5950,PcalGene5997,PcalGene5132,PcalGene3805,PcalGene6059,PcalGene11025,PcalGene9137,PcalGene5610,PcalGene2145,PcalGene7899,Pca…	0.000762397
Biological process	peptide biosynthetic process	GO:0043043	7	3.17133e-06	2.22112	34	145	290	2747	PcalGene12522,PcalGene7521,PcalGene5334,PcalGene14341,PcalGene7136,PcalGene7589,PcalGene10381,PcalGene1439,PcalGene5826,PcalGene1473,PcalGene11782,PcalGene11783,PcalGene7670,PcalGene6398,PcalGene1944,PcalGene7251,PcalGene14026,PcalGene1532,PcalGene9078,PcalGene798,PcalGene5950,PcalGene5997,PcalGene5132,PcalGene3805,PcalGene6059,PcalGene11025,PcalGene9137,PcalGene5610,PcalGene2145,PcalGene7899,Pca…	0.000635852
Biological process	amide biosynthetic process	GO:0043604	6	3.17133e-06	2.22112	34	145	290	2747	PcalGene12522,PcalGene7521,PcalGene5334,PcalGene14341,PcalGene7136,PcalGene7589,PcalGene10381,PcalGene1439,PcalGene5826,PcalGene1473,PcalGene11782,PcalGene11783,PcalGene7670,PcalGene6398,PcalGene1944,PcalGene7251,PcalGene14026,PcalGene1532,PcalGene9078,PcalGene798,PcalGene5950,PcalGene5997,PcalGene5132,PcalGene3805,PcalGene6059,PcalGene11025,PcalGene9137,PcalGene5610,PcalGene2145,PcalGene7899,Pca…	0.000635852
Biological process	peptide metabolic process	GO:0006518	5	7.13512e-06	2.14708	34	150	290	2747	PcalGene12522,PcalGene7521,PcalGene5334,PcalGene14341,PcalGene7136,PcalGene7589,PcalGene10381,PcalGene1439,PcalGene5826,PcalGene1473,PcalGene11782,PcalGene11783,PcalGene7670,PcalGene6398,PcalGene1944,PcalGene7251,PcalGene14026,PcalGene1532,PcalGene9078,PcalGene798,PcalGene5950,PcalGene5997,PcalGene5132,PcalGene3805,PcalGene6059,PcalGene11025,PcalGene9137,PcalGene5610,PcalGene2145,PcalGene7899,Pca…	0.000715296
Biological process	cellular process	GO:0009987	2	7.34095e-06	1.10651	264	2260	290	2747	PcalGene10789,PcalGene4858,PcalGene2670,PcalGene13809,PcalGene590,PcalGene580,PcalGene9294,PcalGene13824,PcalGene12522,PcalGene5743,PcalGene5740,PcalGene4892,PcalGene13845,PcalGene5722,PcalGene2226,PcalGene7973,PcalGene3100,PcalGene974,PcalGene10747,PcalGene10742,PcalGene10743,PcalGene5346,PcalGene7521,PcalGene4498,PcalGene9710,PcalGene10763,PcalGene11611,PcalGene11615,PcalGene12935,PcalGene6668,…	0.000588744
Biological process	organonitrogen compound biosynthetic process	GO:1901566	5	1.28615e-05	1.93218	41	201	290	2747	PcalGene12522,PcalGene7521,PcalGene5334,PcalGene14341,PcalGene7136,PcalGene7589,PcalGene10381,PcalGene9392,PcalGene1439,PcalGene5826,PcalGene1473,PcalGene11782,PcalGene11783,PcalGene6764,PcalGene7670,PcalGene6398,PcalGene1944,PcalGene7251,PcalGene14026,PcalGene1532,PcalGene9078,PcalGene798,PcalGene5950,PcalGene5997,PcalGene5132,PcalGene3805,PcalGene278,PcalGene6059,PcalGene7396,PcalGene13699,Pcal…	0.000859576
Biological process	amide metabolic process	GO:0043603	4	1.31748e-05	2.09131	34	154	290	2747	PcalGene12522,PcalGene7521,PcalGene5334,PcalGene14341,PcalGene7136,PcalGene7589,PcalGene10381,PcalGene1439,PcalGene5826,PcalGene1473,PcalGene11782,PcalGene11783,PcalGene7670,PcalGene6398,PcalGene1944,PcalGene7251,PcalGene14026,PcalGene1532,PcalGene9078,PcalGene798,PcalGene5950,PcalGene5997,PcalGene5132,PcalGene3805,PcalGene6059,PcalGene11025,PcalGene9137,PcalGene5610,PcalGene2145,PcalGene7899,Pca…	0.000754728
Biological process	cellular nitrogen compound biosynthetic process	GO:0044271	5	1.66182e-05	1.73716	53	289	290	2747	PcalGene12522,PcalGene3100,PcalGene7521,PcalGene5334,PcalGene14341,PcalGene13497,PcalGene7542,PcalGene7136,PcalGene8438,PcalGene9769,PcalGene7589,PcalGene10381,PcalGene9392,PcalGene1439,PcalGene3647,PcalGene5826,PcalGene1473,PcalGene11782,PcalGene11783,PcalGene6764,PcalGene5029,PcalGene12291,PcalGene7670,PcalGene6398,PcalGene1944,PcalGene7251,PcalGene14026,PcalGene12682,PcalGene10041,PcalGene1532…	0.000832987
Biological process	cellular biosynthetic process	GO:0044249	4	0.00470448	1.35014	63	442	290	2747	PcalGene12522,PcalGene3100,PcalGene7521,PcalGene4498,PcalGene5334,PcalGene14341,PcalGene13497,PcalGene7542,PcalGene7136,PcalGene8438,PcalGene9769,PcalGene7589,PcalGene10381,PcalGene9392,PcalGene1439,PcalGene7196,PcalGene3647,PcalGene5826,PcalGene1473,PcalGene11782,PcalGene11783,PcalGene10007,PcalGene6764,PcalGene5029,PcalGene12291,PcalGene7670,PcalGene6398,PcalGene1944,PcalGene7251,PcalGene14026,…	0.209611
Biological process	organonitrogen compound metabolic process	GO:1901564	4	0.00479184	1.13721	176	1466	290	2747	PcalGene13809,PcalGene590,PcalGene580,PcalGene9294,PcalGene13824,PcalGene1336,PcalGene12522,PcalGene5743,PcalGene5740,PcalGene4892,PcalGene13869,PcalGene2226,PcalGene7973,PcalGene4445,PcalGene10747,PcalGene10742,PcalGene10743,PcalGene5346,PcalGene7521,PcalGene6205,PcalGene11611,PcalGene11615,PcalGene6661,PcalGene6668,PcalGene5334,PcalGene14341,PcalGene14373,PcalGene8878,PcalGene8876,PcalGene5375,…	0.192153
Biological process	cellular metabolic process	GO:0044237	3	0.0061827	1.12722	181	1521	290	2747	PcalGene2670,PcalGene13809,PcalGene590,PcalGene580,PcalGene9294,PcalGene13824,PcalGene12522,PcalGene5743,PcalGene5740,PcalGene4892,PcalGene2226,PcalGene7973,PcalGene3100,PcalGene10747,PcalGene10742,PcalGene10743,PcalGene5346,PcalGene7521,PcalGene4498,PcalGene11611,PcalGene11615,PcalGene6668,PcalGene5334,PcalGene14341,PcalGene13497,PcalGene7542,PcalGene14373,PcalGene13045,PcalGene8878,PcalGene8876…	0.225388
Biological process	gene expression	GO:0010467	6	0.00777486	1.37633	51	351	290	2747	PcalGene12522,PcalGene3100,PcalGene7521,PcalGene5334,PcalGene14341,PcalGene13497,PcalGene7542,PcalGene7136,PcalGene8438,PcalGene9769,PcalGene7589,PcalGene10381,PcalGene1439,PcalGene7196,PcalGene3647,PcalGene5826,PcalGene1473,PcalGene11782,PcalGene11783,PcalGene10007,PcalGene7670,PcalGene6398,PcalGene1944,PcalGene7251,PcalGene14026,PcalGene12682,PcalGene10041,PcalGene1532,PcalGene9078,PcalGene798,…	0.25981
Biological process	alpha-amino acid metabolic process	GO:1901605	8	0.015597	3.15747	5	15	290	2747	PcalGene14475,PcalGene5109,PcalGene278,PcalGene13699,PcalGene7065,	0.481108
Biological process	microtubule-based process	GO:0007017	3	0.0161365	1.61724	21	123	290	2747	PcalGene10789,PcalGene13845,PcalGene974,PcalGene10763,PcalGene13016,PcalGene11295,PcalGene13981,PcalGene2358,PcalGene10462,PcalGene8933,PcalGene3237,PcalGene8990,PcalGene3756,PcalGene6043,PcalGene6057,PcalGene2575,PcalGene6127,PcalGene6126,PcalGene13398,PcalGene7049,PcalGene8358,	0.462197
Biological process	organic substance biosynthetic process	GO:1901576	4	0.0171639	1.27513	63	468	290	2747	PcalGene12522,PcalGene3100,PcalGene7521,PcalGene4498,PcalGene5334,PcalGene14341,PcalGene13497,PcalGene7542,PcalGene7136,PcalGene8438,PcalGene9769,PcalGene7589,PcalGene10381,PcalGene9392,PcalGene1439,PcalGene7196,PcalGene3647,PcalGene5826,PcalGene1473,PcalGene11782,PcalGene11783,PcalGene10007,PcalGene6764,PcalGene5029,PcalGene12291,PcalGene7670,PcalGene6398,PcalGene1944,PcalGene7251,PcalGene14026,…	0.458847
Biological process	macromolecule biosynthetic process	GO:0009059	5	0.0192114	1.31275	51	368	290	2747	PcalGene12522,PcalGene3100,PcalGene7521,PcalGene5334,PcalGene14341,PcalGene13497,PcalGene7542,PcalGene7136,PcalGene8438,PcalGene9769,PcalGene7589,PcalGene10381,PcalGene1439,PcalGene7196,PcalGene3647,PcalGene5826,PcalGene1473,PcalGene11782,PcalGene11783,PcalGene10007,PcalGene7670,PcalGene6398,PcalGene1944,PcalGene7251,PcalGene14026,PcalGene12682,PcalGene10041,PcalGene1532,PcalGene9078,PcalGene798,…	0.481487
Biological process	protein phosphorylation	GO:0006468	7	0.0202396	1.18705	99	790	290	2747	PcalGene13809,PcalGene590,PcalGene580,PcalGene9294,PcalGene13824,PcalGene5743,PcalGene5740,PcalGene4892,PcalGene2226,PcalGene7973,PcalGene10742,PcalGene10743,PcalGene5346,PcalGene11611,PcalGene11615,PcalGene6668,PcalGene14373,PcalGene8878,PcalGene12181,PcalGene7135,PcalGene919,PcalGene11246,PcalGene14312,PcalGene9398,PcalGene1435,PcalGene4908,PcalGene14335,PcalGene1882,PcalGene1414,PcalGene3654,P…	0.477418
Biological process	protein metabolic process	GO:0019538	5	0.020802	1.11561	163	1384	290	2747	PcalGene13809,PcalGene590,PcalGene580,PcalGene9294,PcalGene13824,PcalGene1336,PcalGene12522,PcalGene5743,PcalGene5740,PcalGene4892,PcalGene13869,PcalGene2226,PcalGene7973,PcalGene4445,PcalGene10747,PcalGene10742,PcalGene10743,PcalGene5346,PcalGene7521,PcalGene6205,PcalGene11611,PcalGene11615,PcalGene6661,PcalGene6668,PcalGene5334,PcalGene14341,PcalGene14373,PcalGene8878,PcalGene8876,PcalGene5375,…	0.463421
Biological process	phosphorylation	GO:0016310	6	0.0257714	1.17388	101	815	290	2747	PcalGene13809,PcalGene590,PcalGene580,PcalGene9294,PcalGene13824,PcalGene5743,PcalGene5740,PcalGene4892,PcalGene2226,PcalGene7973,PcalGene10742,PcalGene10743,PcalGene5346,PcalGene11611,PcalGene11615,PcalGene6668,PcalGene14373,PcalGene8878,PcalGene12181,PcalGene7135,PcalGene919,PcalGene11246,PcalGene14312,PcalGene9398,PcalGene1435,PcalGene4908,PcalGene14335,PcalGene1882,PcalGene1414,PcalGene3654,P…	0.543911
Biological process	transmembrane transport	GO:0055085	5	0.0371258	1.27932	47	348	290	2747	PcalGene4858,PcalGene5722,PcalGene9710,PcalGene12935,PcalGene13040,PcalGene13069,PcalGene13057,PcalGene943,PcalGene12568,PcalGene2769,PcalGene2325,PcalGene5463,PcalGene11702,PcalGene11703,PcalGene4168,PcalGene9412,PcalGene2818,PcalGene11443,PcalGene3312,PcalGene5524,PcalGene11833,PcalGene9506,PcalGene8659,PcalGene6486,PcalGene5163,PcalGene8258,PcalGene11465,PcalGene9122,PcalGene11539,PcalGene1153…	0.451135
Biological process	biosynthetic process	GO:0009058	3	0.0425567	1.21788	63	490	290	2747	PcalGene12522,PcalGene3100,PcalGene7521,PcalGene4498,PcalGene5334,PcalGene14341,PcalGene13497,PcalGene7542,PcalGene7136,PcalGene8438,PcalGene9769,PcalGene7589,PcalGene10381,PcalGene9392,PcalGene1439,PcalGene7196,PcalGene3647,PcalGene5826,PcalGene1473,PcalGene11782,PcalGene11783,PcalGene10007,PcalGene6764,PcalGene5029,PcalGene12291,PcalGene7670,PcalGene6398,PcalGene1944,PcalGene7251,PcalGene14026,…	0.501919
Biological process	monoatomic ion transport	GO:0006811	5	0.0477303	1.43719	22	145	290	2747	PcalGene4858,PcalGene5722,PcalGene1378,PcalGene13069,PcalGene2769,PcalGene2325,PcalGene4168,PcalGene3312,PcalGene5524,PcalGene8659,PcalGene5163,PcalGene11465,PcalGene9122,PcalGene1692,PcalGene6975,PcalGene11974,PcalGene14283,PcalGene11113,PcalGene7022,PcalGene14640,PcalGene7088,PcalGene11175,	0.531663

[truncated: 8 more sheets: 5L.up, 5L.down, 15L.up, 15L.down, 45L.up, 45L.down, 60L.up, 60L.down]
