# Supplementary material for: Molecular basis of the short- and long-term osmoregulation capability in the euryhaline unicellular eukaryote Paramecium calkinsi
Source: mBio. 2026 Mar 6;17(4):e03032-25. doi: 10.1128/mbio.03032-25 (PMC13059789; doi:10.1128/mbio.03032-25)
Supplement: Table S4 — GO pathway enrichment analysis results of WGCNA gene modules with increased expression under hyperosmotic or hypoosmotic pressures upon long-term treatment. [file mbio.03032-25-s0005.xlsx]

## Sheet: GO-High osmotic pressure
Supplementary table 4. GO pathway enrichment analysis results of WGCNA gene modules with increased expression under hyperosmotic or hypoosmotic pressures upon long-term treatment.
source	term_name	term_id	highlighted	adjusted_p_value	negative_log10_of_adjusted_p_value	term_size	query_size	intersection_size	effective_domain_size	intersections
GO:MF	catalytic activity, acting on a nucleic acid	GO:0140640	TRUE	1.47e-10	9.83313	603	604	58	18040	GSPATT00025697001,GSPATT00010188001,GSPATT00017788001,GSPATT00017751001,GSPATT00000470001,GSPATT00010948001,GSPATT00024018001,GSPATT00012558001,GSPATT00016685001,GSPATT00004391001,GSPATT00029912001,GSPATT00034957001,GSPATT00024066001,GSPATT00025612001,GSPATT00008654001,GSPATT00037338001,GSPATT00019558001,GSPATT00013703001,GSPATT00035858001,GSPATT00010705001,GSPATT00000758001,GSPATT00032833001,GSP…
GO:MF	ATP-dependent activity	GO:0140657	FALSE	3.95e-09	8.40293	1055	604	79	18040	GSPATT00019292001,GSPATT00012305001,GSPATT00017485001,GSPATT00027802001,GSPATT00007219001,GSPATT00017788001,GSPATT00005358001,GSPATT00025863001,GSPATT00012970001,GSPATT00014432001,GSPATT00014428001,GSPATT00010948001,GSPATT00021032001,GSPATT00013142001,GSPATT00012558001,GSPATT00021265001,GSPATT00012024001,GSPATT00026192001,GSPATT00030810001,GSPATT00019273001,GSPATT00014758001,GSPATT00035858001,GSP…
GO:MF	ATP hydrolysis activity	GO:0016887	TRUE	4.67e-08	7.33102	621	604	54	18040	GSPATT00019292001,GSPATT00012305001,GSPATT00027802001,GSPATT00007219001,GSPATT00005358001,GSPATT00025863001,GSPATT00012970001,GSPATT00014432001,GSPATT00014428001,GSPATT00021032001,GSPATT00013142001,GSPATT00021265001,GSPATT00012024001,GSPATT00026192001,GSPATT00030810001,GSPATT00019273001,GSPATT00014758001,GSPATT00035858001,GSPATT00010705001,GSPATT00000757001,GSPATT00023836001,GSPATT00035480001,GSP…
GO:MF	hydrolase activity, acting on acid anhydrides	GO:0016817	FALSE	2.02e-07	6.6938	1166	604	80	18040	GSPATT00019292001,GSPATT00012305001,GSPATT00027802001,GSPATT00007219001,GSPATT00005358001,GSPATT00025863001,GSPATT00012970001,GSPATT00014432001,GSPATT00014428001,GSPATT00010948001,GSPATT00021032001,GSPATT00013142001,GSPATT00036057001,GSPATT00021744001,GSPATT00012558001,GSPATT00036414001,GSPATT00021265001,GSPATT00016770001,GSPATT00012024001,GSPATT00026192001,GSPATT00030810001,GSPATT00028954001,GSP…
GO:MF	hydrolase activity, acting on acid anhydrides, in phosphorus-containing anhydrides	GO:0016818	FALSE	2.02e-07	6.6938	1166	604	80	18040	GSPATT00019292001,GSPATT00012305001,GSPATT00027802001,GSPATT00007219001,GSPATT00005358001,GSPATT00025863001,GSPATT00012970001,GSPATT00014432001,GSPATT00014428001,GSPATT00010948001,GSPATT00021032001,GSPATT00013142001,GSPATT00036057001,GSPATT00021744001,GSPATT00012558001,GSPATT00036414001,GSPATT00021265001,GSPATT00016770001,GSPATT00012024001,GSPATT00026192001,GSPATT00030810001,GSPATT00028954001,GSP…
GO:MF	ribonucleoside triphosphate phosphatase activity	GO:0017111	FALSE	3.3e-07	6.48195	1094	604	76	18040	GSPATT00019292001,GSPATT00012305001,GSPATT00027802001,GSPATT00007219001,GSPATT00005358001,GSPATT00025863001,GSPATT00012970001,GSPATT00014432001,GSPATT00014428001,GSPATT00021032001,GSPATT00013142001,GSPATT00036057001,GSPATT00021744001,GSPATT00036414001,GSPATT00021265001,GSPATT00016770001,GSPATT00012024001,GSPATT00026192001,GSPATT00030810001,GSPATT00028954001,GSPATT00004120001,GSPATT00019273001,GSP…
GO:MF	pyrophosphatase activity	GO:0016462	FALSE	2.84859e-06	5.54537	1149	604	76	18040	GSPATT00019292001,GSPATT00012305001,GSPATT00027802001,GSPATT00007219001,GSPATT00005358001,GSPATT00025863001,GSPATT00012970001,GSPATT00014432001,GSPATT00014428001,GSPATT00021032001,GSPATT00013142001,GSPATT00036057001,GSPATT00021744001,GSPATT00036414001,GSPATT00021265001,GSPATT00016770001,GSPATT00012024001,GSPATT00026192001,GSPATT00030810001,GSPATT00028954001,GSPATT00004120001,GSPATT00019273001,GSP…
GO:MF	helicase activity	GO:0004386	FALSE	2.73482e-05	4.56307	159	604	21	18040	GSPATT00017788001,GSPATT00012558001,GSPATT00035858001,GSPATT00010705001,GSPATT00010302001,GSPATT00036512001,GSPATT00031570001,GSPATT00008394001,GSPATT00021788001,GSPATT00027460001,GSPATT00006831001,GSPATT00022180001,GSPATT00036436001,GSPATT00034666001,GSPATT00016170001,GSPATT00011266001,GSPATT00037251001,GSPATT00014498001,GSPATT00013345001,GSPATT00000096001,GSPATT00009513001
GO:MF	catalytic activity, acting on RNA	GO:0140098	FALSE	7.1879e-05	4.1434	363	604	33	18040	GSPATT00025697001,GSPATT00017788001,GSPATT00000470001,GSPATT00024018001,GSPATT00016685001,GSPATT00004391001,GSPATT00029912001,GSPATT00008654001,GSPATT00037338001,GSPATT00019558001,GSPATT00013703001,GSPATT00000758001,GSPATT00032833001,GSPATT00034602001,GSPATT00000443001,GSPATT00008394001,GSPATT00027460001,GSPATT00021895001,GSPATT00003190001,GSPATT00007661001,GSPATT00034666001,GSPATT00016170001,GSP…
GO:MF	RNA methyltransferase activity	GO:0008173	FALSE	0.000380279	3.4199	53	604	11	18040	GSPATT00000470001,GSPATT00016685001,GSPATT00004391001,GSPATT00008654001,GSPATT00000758001,GSPATT00032833001,GSPATT00003190001,GSPATT00037147001,GSPATT00010757001,GSPATT00026129001,GSPATT00035406001
GO:MF	hydrolase activity	GO:0016787	FALSE	0.00118289	2.92706	3309	604	155	18040	GSPATT00019292001,GSPATT00009640001,GSPATT00028596001,GSPATT00012305001,GSPATT00034372001,GSPATT00030600001,GSPATT00027802001,GSPATT00010188001,GSPATT00017865001,GSPATT00007219001,GSPATT00017788001,GSPATT00005358001,GSPATT00025863001,GSPATT00009763001,GSPATT00012970001,GSPATT00014432001,GSPATT00014428001,GSPATT00010948001,GSPATT00021032001,GSPATT00014501001,GSPATT00013142001,GSPATT00030977001,GSP…
GO:MF	heterocyclic compound binding	GO:1901363	TRUE	0.00485617	2.31371	5080	604	217	18040	GSPATT00019292001,GSPATT00025697001,GSPATT00021004001,GSPATT00028818001,GSPATT00012305001,GSPATT00017485001,GSPATT00027802001,GSPATT00020239001,GSPATT00007219001,GSPATT00013961001,GSPATT00017788001,GSPATT00001361001,GSPATT00005358001,GSPATT00025863001,GSPATT00023075001,GSPATT00017751001,GSPATT00002419001,GSPATT00035264001,GSPATT00012460001,GSPATT00012970001,GSPATT00014432001,GSPATT00014428001,GSP…
GO:MF	organic cyclic compound binding	GO:0097159	FALSE	0.00558248	2.25317	7374	604	297	18040	GSPATT00019292001,GSPATT00025697001,GSPATT00021004001,GSPATT00028818001,GSPATT00012305001,GSPATT00017485001,GSPATT00027802001,GSPATT00020239001,GSPATT00010188001,GSPATT00007219001,GSPATT00013961001,GSPATT00017788001,GSPATT00020640001,GSPATT00001361001,GSPATT00005358001,GSPATT00025863001,GSPATT00023075001,GSPATT00017751001,GSPATT00002419001,GSPATT00000470001,GSPATT00035264001,GSPATT00012460001,GSP…
GO:MF	catalytic activity	GO:0003824	FALSE	0.00647663	2.18865	9259	604	360	18040	GSPATT00019292001,GSPATT00025697001,GSPATT00009640001,GSPATT00006298001,GSPATT00021004001,GSPATT00028596001,GSPATT00012305001,GSPATT00034372001,GSPATT00030600001,GSPATT00027802001,GSPATT00020239001,GSPATT00012308001,GSPATT00007101001,GSPATT00010188001,GSPATT00017865001,GSPATT00007219001,GSPATT00013961001,GSPATT00017788001,GSPATT00033518001,GSPATT00020640001,GSPATT00001361001,GSPATT00005358001,GSP…
GO:MF	transferase activity, transferring one-carbon groups	GO:0016741	FALSE	0.0111921	1.95109	196	604	19	18040	GSPATT00012308001,GSPATT00000470001,GSPATT00025365001,GSPATT00016685001,GSPATT00004391001,GSPATT00000590001,GSPATT00012018001,GSPATT00008654001,GSPATT00000758001,GSPATT00032833001,GSPATT00003190001,GSPATT00009711001,GSPATT00037147001,GSPATT00010757001,GSPATT00026195001,GSPATT00017234001,GSPATT00018019001,GSPATT00026129001,GSPATT00035406001
GO:MF	rRNA methyltransferase activity	GO:0008649	FALSE	0.0118051	1.92793	20	604	6	18040	GSPATT00000470001,GSPATT00000758001,GSPATT00003190001,GSPATT00010757001,GSPATT00026129001,GSPATT00035406001
GO:MF	microtubule minus-end binding	GO:0051011	TRUE	0.0133039	1.87602	7	604	4	18040	GSPATT00036356001,GSPATT00014878001,GSPATT00004623001,GSPATT00007394001
GO:MF	anion binding	GO:0043168	TRUE	0.0140646	1.85187	4741	604	202	18040	GSPATT00019292001,GSPATT00025697001,GSPATT00021004001,GSPATT00012305001,GSPATT00017485001,GSPATT00027802001,GSPATT00020239001,GSPATT00007219001,GSPATT00013961001,GSPATT00017788001,GSPATT00001361001,GSPATT00005358001,GSPATT00025863001,GSPATT00023075001,GSPATT00017751001,GSPATT00002419001,GSPATT00035264001,GSPATT00012460001,GSPATT00012970001,GSPATT00014432001,GSPATT00014428001,GSPATT00010948001,GSP…
GO:MF	methyltransferase activity	GO:0008168	FALSE	0.0170471	1.76835	185	604	18	18040	GSPATT00012308001,GSPATT00000470001,GSPATT00025365001,GSPATT00016685001,GSPATT00004391001,GSPATT00000590001,GSPATT00012018001,GSPATT00008654001,GSPATT00000758001,GSPATT00032833001,GSPATT00003190001,GSPATT00037147001,GSPATT00010757001,GSPATT00026195001,GSPATT00017234001,GSPATT00018019001,GSPATT00026129001,GSPATT00035406001
GO:MF	catalytic activity, acting on a rRNA	GO:0140102	FALSE	0.0214621	1.66833	22	604	6	18040	GSPATT00000470001,GSPATT00000758001,GSPATT00003190001,GSPATT00010757001,GSPATT00026129001,GSPATT00035406001
GO:MF	ABC-type transporter activity	GO:0140359	TRUE	0.026139	1.58271	110	604	13	18040	GSPATT00012970001,GSPATT00013142001,GSPATT00021265001,GSPATT00000757001,GSPATT00016156001,GSPATT00017796001,GSPATT00013954001,GSPATT00008808001,GSPATT00000980001,GSPATT00008732001,GSPATT00014473001,GSPATT00018406001,GSPATT00035157001
GO:MF	nucleoside phosphate binding	GO:1901265	FALSE	0.030782	1.5117	4996	604	209	18040	GSPATT00019292001,GSPATT00025697001,GSPATT00021004001,GSPATT00028818001,GSPATT00012305001,GSPATT00017485001,GSPATT00027802001,GSPATT00020239001,GSPATT00007219001,GSPATT00013961001,GSPATT00017788001,GSPATT00001361001,GSPATT00005358001,GSPATT00025863001,GSPATT00023075001,GSPATT00017751001,GSPATT00002419001,GSPATT00035264001,GSPATT00012460001,GSPATT00012970001,GSPATT00014432001,GSPATT00014428001,GSP…
GO:MF	nucleotide binding	GO:0000166	FALSE	0.030782	1.5117	4996	604	209	18040	GSPATT00019292001,GSPATT00025697001,GSPATT00021004001,GSPATT00028818001,GSPATT00012305001,GSPATT00017485001,GSPATT00027802001,GSPATT00020239001,GSPATT00007219001,GSPATT00013961001,GSPATT00017788001,GSPATT00001361001,GSPATT00005358001,GSPATT00025863001,GSPATT00023075001,GSPATT00017751001,GSPATT00002419001,GSPATT00035264001,GSPATT00012460001,GSPATT00012970001,GSPATT00014432001,GSPATT00014428001,GSP…
GO:MF	purine nucleotide binding	GO:0017076	FALSE	0.0322417	1.49158	4582	604	194	18040	GSPATT00019292001,GSPATT00025697001,GSPATT00021004001,GSPATT00012305001,GSPATT00017485001,GSPATT00027802001,GSPATT00020239001,GSPATT00007219001,GSPATT00013961001,GSPATT00017788001,GSPATT00001361001,GSPATT00005358001,GSPATT00025863001,GSPATT00023075001,GSPATT00017751001,GSPATT00002419001,GSPATT00035264001,GSPATT00012460001,GSPATT00012970001,GSPATT00014432001,GSPATT00014428001,GSPATT00010948001,GSP…
GO:MF	nucleic acid binding	GO:0003676	FALSE	0.0424177	1.37245	2630	604	121	18040	GSPATT00025697001,GSPATT00028818001,GSPATT00010188001,GSPATT00017788001,GSPATT00020640001,GSPATT00023075001,GSPATT00017751001,GSPATT00000470001,GSPATT00035264001,GSPATT00012461001,GSPATT00010948001,GSPATT00004226001,GSPATT00026110001,GSPATT00024018001,GSPATT00023245001,GSPATT00012558001,GSPATT00036414001,GSPATT00003076001,GSPATT00034957001,GSPATT00038173001,GSPATT00028242001,GSPATT00015463001,GSP…
GO:MF	peptide deformylase activity	GO:0042586	TRUE	0.0482365	1.31662	4	604	3	18040	GSPATT00009640001,GSPATT00017865001,GSPATT00006179001
GO:MF	rRNA (adenine) methyltransferase activity	GO:0016433	FALSE	0.0482365	1.31662	4	604	3	18040	GSPATT00000470001,GSPATT00000758001,GSPATT00035406001
GO:BP	ncRNA processing	GO:0034470	TRUE	9.09e-11	10.0413	367	509	45	14586	GSPATT00028647001,GSPATT00017788001,GSPATT00023075001,GSPATT00000470001,GSPATT00023616001,GSPATT00016685001,GSPATT00036414001,GSPATT00003076001,GSPATT00008654001,GSPATT00014281001,GSPATT00016290001,GSPATT00000758001,GSPATT00000256001,GSPATT00032833001,GSPATT00024367001,GSPATT00025376001,GSPATT00034101001,GSPATT00000443001,GSPATT00008394001,GSPATT00027434001,GSPATT00027460001,GSPATT00003190001,GSP…
GO:BP	ncRNA metabolic process	GO:0034660	FALSE	1.18e-10	9.92969	445	509	50	14586	GSPATT00025697001,GSPATT00028647001,GSPATT00017788001,GSPATT00023075001,GSPATT00000470001,GSPATT00023616001,GSPATT00016685001,GSPATT00029912001,GSPATT00036414001,GSPATT00003076001,GSPATT00008654001,GSPATT00014281001,GSPATT00019558001,GSPATT00016290001,GSPATT00000758001,GSPATT00000256001,GSPATT00032833001,GSPATT00024367001,GSPATT00034602001,GSPATT00025376001,GSPATT00034101001,GSPATT00000443001,GSP…
GO:BP	rRNA metabolic process	GO:0016072	FALSE	3.32e-08	7.47938	267	509	34	14586	GSPATT00028647001,GSPATT00017788001,GSPATT00000470001,GSPATT00036414001,GSPATT00003076001,GSPATT00014281001,GSPATT00016290001,GSPATT00000758001,GSPATT00000256001,GSPATT00024367001,GSPATT00025376001,GSPATT00034101001,GSPATT00000443001,GSPATT00008394001,GSPATT00027460001,GSPATT00003190001,GSPATT00015139001,GSPATT00017954001,GSPATT00027290001,GSPATT00016170001,GSPATT00037107001,GSPATT00038378001,GSP…
GO:BP	ribosome biogenesis	GO:0042254	FALSE	3.67e-08	7.43545	420	509	44	14586	GSPATT00028647001,GSPATT00017788001,GSPATT00000470001,GSPATT00035264001,GSPATT00036054001,GSPATT00005089001,GSPATT00036414001,GSPATT00003076001,GSPATT00016770001,GSPATT00015463001,GSPATT00014281001,GSPATT00016290001,GSPATT00000758001,GSPATT00000256001,GSPATT00024367001,GSPATT00025376001,GSPATT00034101001,GSPATT00000443001,GSPATT00008394001,GSPATT00027460001,GSPATT00003190001,GSPATT00015139001,GSP…
GO:BP	rRNA processing	GO:0006364	FALSE	7.73e-08	7.11154	261	509	33	14586	GSPATT00028647001,GSPATT00017788001,GSPATT00000470001,GSPATT00036414001,GSPATT00003076001,GSPATT00014281001,GSPATT00016290001,GSPATT00000758001,GSPATT00000256001,GSPATT00024367001,GSPATT00025376001,GSPATT00034101001,GSPATT00000443001,GSPATT00008394001,GSPATT00027460001,GSPATT00003190001,GSPATT00015139001,GSPATT00017954001,GSPATT00027290001,GSPATT00016170001,GSPATT00038378001,GSPATT00010757001,GSP…
GO:BP	ribonucleoprotein complex biogenesis	GO:0022613	FALSE	8.84e-08	7.05376	515	509	49	14586	GSPATT00028647001,GSPATT00017788001,GSPATT00000470001,GSPATT00035264001,GSPATT00036130001,GSPATT00036054001,GSPATT00026110001,GSPATT00005089001,GSPATT00036414001,GSPATT00003076001,GSPATT00016770001,GSPATT00015463001,GSPATT00014281001,GSPATT00016290001,GSPATT00000758001,GSPATT00000256001,GSPATT00024367001,GSPATT00025376001,GSPATT00003370001,GSPATT00034101001,GSPATT00000443001,GSPATT00008394001,GSP…
GO:BP	RNA processing	GO:0006396	FALSE	1.09e-07	6.96167	714	509	60	14586	GSPATT00006298001,GSPATT00028647001,GSPATT00017788001,GSPATT00023075001,GSPATT00000470001,GSPATT00012461001,GSPATT00023616001,GSPATT00036130001,GSPATT00026110001,GSPATT00016685001,GSPATT00036414001,GSPATT00003076001,GSPATT00003748001,GSPATT00008654001,GSPATT00014281001,GSPATT00016290001,GSPATT00000758001,GSPATT00000256001,GSPATT00002508001,GSPATT00032833001,GSPATT00024367001,GSPATT00018129001,GSP…
GO:BP	nucleobase-containing compound metabolic process	GO:0006139	FALSE	7.16858e-05	4.14457	2571	509	136	14586	GSPATT00025697001,GSPATT00006298001,GSPATT00028647001,GSPATT00019469001,GSPATT00010188001,GSPATT00017788001,GSPATT00033518001,GSPATT00023075001,GSPATT00017751001,GSPATT00002419001,GSPATT00000470001,GSPATT00012461001,GSPATT00023616001,GSPATT00004226001,GSPATT00035754001,GSPATT00036130001,GSPATT00026110001,GSPATT00024018001,GSPATT00012558001,GSPATT00016685001,GSPATT00004391001,GSPATT00029912001,GSP…
GO:BP	nucleic acid metabolic process	GO:0090304	FALSE	7.79089e-05	4.10841	2189	509	120	14586	GSPATT00025697001,GSPATT00006298001,GSPATT00028647001,GSPATT00019469001,GSPATT00010188001,GSPATT00017788001,GSPATT00023075001,GSPATT00017751001,GSPATT00000470001,GSPATT00012461001,GSPATT00023616001,GSPATT00004226001,GSPATT00035754001,GSPATT00036130001,GSPATT00026110001,GSPATT00024018001,GSPATT00012558001,GSPATT00016685001,GSPATT00004391001,GSPATT00029912001,GSPATT00036414001,GSPATT00003076001,GSP…
GO:BP	organic cyclic compound metabolic process	GO:1901360	FALSE	0.000106215	3.97381	2686	509	140	14586	GSPATT00025697001,GSPATT00006298001,GSPATT00028647001,GSPATT00019469001,GSPATT00010188001,GSPATT00017788001,GSPATT00033518001,GSPATT00023075001,GSPATT00017751001,GSPATT00002419001,GSPATT00000470001,GSPATT00012461001,GSPATT00023616001,GSPATT00004226001,GSPATT00035754001,GSPATT00036130001,GSPATT00026110001,GSPATT00024018001,GSPATT00012558001,GSPATT00016685001,GSPATT00004391001,GSPATT00029912001,GSP…
GO:BP	heterocycle metabolic process	GO:0046483	FALSE	0.000106465	3.97279	2637	509	138	14586	GSPATT00025697001,GSPATT00006298001,GSPATT00028647001,GSPATT00019469001,GSPATT00010188001,GSPATT00017788001,GSPATT00033518001,GSPATT00023075001,GSPATT00017751001,GSPATT00002419001,GSPATT00000470001,GSPATT00012461001,GSPATT00023616001,GSPATT00004226001,GSPATT00035754001,GSPATT00036130001,GSPATT00026110001,GSPATT00024018001,GSPATT00012558001,GSPATT00016685001,GSPATT00004391001,GSPATT00029912001,GSP…
GO:BP	cellular aromatic compound metabolic process	GO:0006725	FALSE	0.000112593	3.94849	2664	509	139	14586	GSPATT00025697001,GSPATT00006298001,GSPATT00028647001,GSPATT00019469001,GSPATT00010188001,GSPATT00017788001,GSPATT00033518001,GSPATT00023075001,GSPATT00017751001,GSPATT00002419001,GSPATT00000470001,GSPATT00012461001,GSPATT00023616001,GSPATT00004226001,GSPATT00035754001,GSPATT00036130001,GSPATT00026110001,GSPATT00024018001,GSPATT00012558001,GSPATT00016685001,GSPATT00004391001,GSPATT00029912001,GSP…
GO:BP	mitochondrial gene expression	GO:0140053	TRUE	0.00139776	2.85457	27	509	8	14586	GSPATT00025697001,GSPATT00037338001,GSPATT00034602001,GSPATT00009743001,GSPATT00030984001,GSPATT00008480001,GSPATT00002413001,GSPATT00013740001
GO:BP	establishment of protein localization to organelle	GO:0072594	TRUE	0.00147964	2.82985	236	509	24	14586	GSPATT00028596001,GSPATT00033533001,GSPATT00011024001,GSPATT00002088001,GSPATT00033901001,GSPATT00018947001,GSPATT00011197001,GSPATT00036865001,GSPATT00033637001,GSPATT00005420001,GSPATT00033277001,GSPATT00035294001,GSPATT00019854001,GSPATT00034047001,GSPATT00017933001,GSPATT00038606001,GSPATT00014549001,GSPATT00036311001,GSPATT00006422001,GSPATT00024746001,GSPATT00033848001,GSPATT00012808001,GSP…
GO:BP	vacuolar transport	GO:0007034	TRUE	0.00300466	2.5222	83	509	13	14586	GSPATT00033533001,GSPATT00022650001,GSPATT00026204001,GSPATT00035294001,GSPATT00019854001,GSPATT00034047001,GSPATT00036311001,GSPATT00024746001,GSPATT00025659001,GSPATT00018180001,GSPATT00033848001,GSPATT00008817001,GSPATT00009545001
GO:BP	cellular biosynthetic process	GO:0044249	TRUE	0.00383277	2.41649	3551	509	167	14586	GSPATT00025697001,GSPATT00009640001,GSPATT00006298001,GSPATT00028596001,GSPATT00017485001,GSPATT00028647001,GSPATT00027802001,GSPATT00010188001,GSPATT00017865001,GSPATT00017788001,GSPATT00033518001,GSPATT00021969001,GSPATT00023075001,GSPATT00017751001,GSPATT00009763001,GSPATT00002419001,GSPATT00011949001,GSPATT00000470001,GSPATT00012461001,GSPATT00023616001,GSPATT00004226001,GSPATT00036130001,GSP…
GO:BP	RNA modification	GO:0009451	FALSE	0.00423069	2.37359	155	509	18	14586	GSPATT00023075001,GSPATT00000470001,GSPATT00023616001,GSPATT00016685001,GSPATT00004391001,GSPATT00008654001,GSPATT00000758001,GSPATT00032833001,GSPATT00027434001,GSPATT00003190001,GSPATT00013983001,GSPATT00027290001,GSPATT00037147001,GSPATT00038378001,GSPATT00010757001,GSPATT00018019001,GSPATT00026129001,GSPATT00035406001
GO:BP	protein targeting to mitochondrion	GO:0006626	FALSE	0.00567739	2.24585	32	509	8	14586	GSPATT00028596001,GSPATT00011024001,GSPATT00002088001,GSPATT00036865001,GSPATT00033637001,GSPATT00005420001,GSPATT00038606001,GSPATT00012808001
GO:BP	macromolecule biosynthetic process	GO:0009059	FALSE	0.00595808	2.22489	2984	509	144	14586	GSPATT00025697001,GSPATT00009640001,GSPATT00006298001,GSPATT00028596001,GSPATT00017485001,GSPATT00028647001,GSPATT00027802001,GSPATT00010188001,GSPATT00017865001,GSPATT00017788001,GSPATT00021969001,GSPATT00023075001,GSPATT00017751001,GSPATT00009763001,GSPATT00000470001,GSPATT00012461001,GSPATT00023616001,GSPATT00004226001,GSPATT00036130001,GSPATT00026110001,GSPATT00024018001,GSPATT00016685001,GSP…
GO:BP	RNA metabolic process	GO:0016070	FALSE	0.00676943	2.16945	1756	509	94	14586	GSPATT00025697001,GSPATT00006298001,GSPATT00028647001,GSPATT00017788001,GSPATT00023075001,GSPATT00000470001,GSPATT00012461001,GSPATT00023616001,GSPATT00036130001,GSPATT00026110001,GSPATT00024018001,GSPATT00016685001,GSPATT00004391001,GSPATT00029912001,GSPATT00036414001,GSPATT00003076001,GSPATT00038173001,GSPATT00018333001,GSPATT00003748001,GSPATT00005972001,GSPATT00008654001,GSPATT00014281001,GSP…
GO:BP	protein localization to mitochondrion	GO:0070585	FALSE	0.00726718	2.13863	33	509	8	14586	GSPATT00028596001,GSPATT00011024001,GSPATT00002088001,GSPATT00036865001,GSPATT00033637001,GSPATT00005420001,GSPATT00038606001,GSPATT00012808001
GO:BP	establishment of protein localization to mitochondrion	GO:0072655	FALSE	0.00726718	2.13863	33	509	8	14586	GSPATT00028596001,GSPATT00011024001,GSPATT00002088001,GSPATT00036865001,GSPATT00033637001,GSPATT00005420001,GSPATT00038606001,GSPATT00012808001
GO:BP	organic substance biosynthetic process	GO:1901576	FALSE	0.0101934	1.99168	3609	509	167	14586	GSPATT00025697001,GSPATT00009640001,GSPATT00006298001,GSPATT00028596001,GSPATT00017485001,GSPATT00028647001,GSPATT00027802001,GSPATT00010188001,GSPATT00017865001,GSPATT00017788001,GSPATT00033518001,GSPATT00021969001,GSPATT00023075001,GSPATT00017751001,GSPATT00009763001,GSPATT00002419001,GSPATT00011949001,GSPATT00000470001,GSPATT00012461001,GSPATT00023616001,GSPATT00004226001,GSPATT00036130001,GSP…
GO:BP	cellular nitrogen compound metabolic process	GO:0034641	FALSE	0.0113081	1.94661	3303	509	155	14586	GSPATT00025697001,GSPATT00009640001,GSPATT00006298001,GSPATT00028647001,GSPATT00019469001,GSPATT00010188001,GSPATT00017865001,GSPATT00017788001,GSPATT00033518001,GSPATT00021969001,GSPATT00023075001,GSPATT00017751001,GSPATT00002419001,GSPATT00000470001,GSPATT00012461001,GSPATT00023616001,GSPATT00004226001,GSPATT00035754001,GSPATT00036130001,GSPATT00026110001,GSPATT00024018001,GSPATT00012558001,GSP…
GO:BP	biosynthetic process	GO:0009058	FALSE	0.0121578	1.91515	3646	509	168	14586	GSPATT00025697001,GSPATT00009640001,GSPATT00006298001,GSPATT00028596001,GSPATT00017485001,GSPATT00028647001,GSPATT00027802001,GSPATT00010188001,GSPATT00017865001,GSPATT00017788001,GSPATT00033518001,GSPATT00021969001,GSPATT00023075001,GSPATT00017751001,GSPATT00009763001,GSPATT00002419001,GSPATT00011949001,GSPATT00000470001,GSPATT00012461001,GSPATT00023616001,GSPATT00004226001,GSPATT00036130001,GSP…
GO:BP	RNA methylation	GO:0001510	FALSE	0.0178711	1.74785	84	509	12	14586	GSPATT00000470001,GSPATT00016685001,GSPATT00004391001,GSPATT00008654001,GSPATT00000758001,GSPATT00032833001,GSPATT00003190001,GSPATT00037147001,GSPATT00010757001,GSPATT00018019001,GSPATT00026129001,GSPATT00035406001
GO:BP	import into the mitochondrion	GO:0170036	TRUE	0.0178711	1.74785	37	509	8	14586	GSPATT00011024001,GSPATT00002088001,GSPATT00036865001,GSPATT00005420001,GSPATT00038606001,GSPATT00035539001,GSPATT00012808001,GSPATT00001661001
GO:BP	macromolecule methylation	GO:0043414	FALSE	0.018951	1.72237	98	509	13	14586	GSPATT00000470001,GSPATT00025365001,GSPATT00016685001,GSPATT00004391001,GSPATT00008654001,GSPATT00000758001,GSPATT00032833001,GSPATT00003190001,GSPATT00037147001,GSPATT00010757001,GSPATT00018019001,GSPATT00026129001,GSPATT00035406001
GO:BP	protein localization to organelle	GO:0033365	FALSE	0.0386717	1.41261	287	509	24	14586	GSPATT00028596001,GSPATT00033533001,GSPATT00011024001,GSPATT00002088001,GSPATT00033901001,GSPATT00018947001,GSPATT00011197001,GSPATT00036865001,GSPATT00033637001,GSPATT00005420001,GSPATT00033277001,GSPATT00035294001,GSPATT00019854001,GSPATT00034047001,GSPATT00017933001,GSPATT00038606001,GSPATT00014549001,GSPATT00036311001,GSPATT00006422001,GSPATT00024746001,GSPATT00033848001,GSPATT00012808001,GSP…
GO:CC	nucleolus	GO:0005730	TRUE	8.6e-17	16.0657	297	552	46	17144	GSPATT00006298001,GSPATT00028647001,GSPATT00036054001,GSPATT00036057001,GSPATT00024018001,GSPATT00005089001,GSPATT00036414001,GSPATT00003076001,GSPATT00015463001,GSPATT00014281001,GSPATT00016290001,GSPATT00010705001,GSPATT00000256001,GSPATT00002508001,GSPATT00024367001,GSPATT00025376001,GSPATT00034101001,GSPATT00000443001,GSPATT00000068001,GSPATT00027460001,GSPATT00003190001,GSPATT00004826001,GSP…
GO:CC	organelle lumen	GO:0043233	FALSE	1.39e-09	8.85696	713	552	60	17144	GSPATT00006298001,GSPATT00028647001,GSPATT00004226001,GSPATT00036054001,GSPATT00036057001,GSPATT00024018001,GSPATT00005089001,GSPATT00036414001,GSPATT00003076001,GSPATT00015463001,GSPATT00004120001,GSPATT00014281001,GSPATT00028631001,GSPATT00016290001,GSPATT00010705001,GSPATT00000256001,GSPATT00002508001,GSPATT00024367001,GSPATT00025376001,GSPATT00030222001,GSPATT00034101001,GSPATT00000443001,GSP…
GO:CC	intracellular organelle lumen	GO:0070013	FALSE	1.39e-09	8.85696	713	552	60	17144	GSPATT00006298001,GSPATT00028647001,GSPATT00004226001,GSPATT00036054001,GSPATT00036057001,GSPATT00024018001,GSPATT00005089001,GSPATT00036414001,GSPATT00003076001,GSPATT00015463001,GSPATT00004120001,GSPATT00014281001,GSPATT00028631001,GSPATT00016290001,GSPATT00010705001,GSPATT00000256001,GSPATT00002508001,GSPATT00024367001,GSPATT00025376001,GSPATT00030222001,GSPATT00034101001,GSPATT00000443001,GSP…
GO:CC	membrane-enclosed lumen	GO:0031974	FALSE	1.39e-09	8.85696	713	552	60	17144	GSPATT00006298001,GSPATT00028647001,GSPATT00004226001,GSPATT00036054001,GSPATT00036057001,GSPATT00024018001,GSPATT00005089001,GSPATT00036414001,GSPATT00003076001,GSPATT00015463001,GSPATT00004120001,GSPATT00014281001,GSPATT00028631001,GSPATT00016290001,GSPATT00010705001,GSPATT00000256001,GSPATT00002508001,GSPATT00024367001,GSPATT00025376001,GSPATT00030222001,GSPATT00034101001,GSPATT00000443001,GSP…
GO:CC	mitochondrion	GO:0005739	TRUE	1.75e-09	8.75629	717	552	60	17144	GSPATT00025697001,GSPATT00009640001,GSPATT00028596001,GSPATT00017865001,GSPATT00011024001,GSPATT00023643001,GSPATT00030241001,GSPATT00025761001,GSPATT00002088001,GSPATT00018973001,GSPATT00034957001,GSPATT00012018001,GSPATT00016770001,GSPATT00024066001,GSPATT00004120001,GSPATT00001254001,GSPATT00024532001,GSPATT00000381001,GSPATT00037338001,GSPATT00019558001,GSPATT00028631001,GSPATT00036865001,GSP…
GO:CC	nuclear lumen	GO:0031981	FALSE	3.31e-09	8.47993	560	552	51	17144	GSPATT00006298001,GSPATT00028647001,GSPATT00004226001,GSPATT00036054001,GSPATT00036057001,GSPATT00024018001,GSPATT00005089001,GSPATT00036414001,GSPATT00003076001,GSPATT00015463001,GSPATT00014281001,GSPATT00016290001,GSPATT00010705001,GSPATT00000256001,GSPATT00002508001,GSPATT00024367001,GSPATT00025376001,GSPATT00034101001,GSPATT00000443001,GSPATT00004461001,GSPATT00000068001,GSPATT00027460001,GSP…
GO:CC	intracellular membrane-bounded organelle	GO:0043231	FALSE	2.93e-07	6.53383	6534	552	278	17144	GSPATT00019292001,GSPATT00025697001,GSPATT00009640001,GSPATT00011093001,GSPATT00006298001,GSPATT00012503001,GSPATT00027390001,GSPATT00028596001,GSPATT00009036001,GSPATT00017485001,GSPATT00028647001,GSPATT00000418001,GSPATT00020239001,GSPATT00019469001,GSPATT00017865001,GSPATT00017788001,GSPATT00024466001,GSPATT00017751001,GSPATT00011949001,GSPATT00012461001,GSPATT00014432001,GSPATT00010948001,GSP…
GO:CC	membrane-bounded organelle	GO:0043227	FALSE	3.52222e-06	5.45318	7042	552	290	17144	GSPATT00019292001,GSPATT00025697001,GSPATT00009640001,GSPATT00011093001,GSPATT00006298001,GSPATT00012503001,GSPATT00027390001,GSPATT00028596001,GSPATT00009036001,GSPATT00017485001,GSPATT00028647001,GSPATT00000418001,GSPATT00020239001,GSPATT00019469001,GSPATT00017865001,GSPATT00017788001,GSPATT00025680001,GSPATT00024466001,GSPATT00017751001,GSPATT00011949001,GSPATT00012461001,GSPATT00014432001,GSP…
GO:CC	intracellular anatomical structure	GO:0005622	FALSE	4.55028e-06	5.34196	10320	552	393	17144	GSPATT00019292001,GSPATT00025697001,GSPATT00036356001,GSPATT00009640001,GSPATT00022433001,GSPATT00011093001,GSPATT00006298001,GSPATT00012503001,GSPATT00027390001,GSPATT00028596001,GSPATT00012305001,GSPATT00009036001,GSPATT00017485001,GSPATT00028647001,GSPATT00000418001,GSPATT00027802001,GSPATT00020239001,GSPATT00019469001,GSPATT00017865001,GSPATT00017788001,GSPATT00010333001,GSPATT00025680001,GSP…
GO:CC	preribosome	GO:0030684	TRUE	0.000148624	3.82791	130	552	17	17144	GSPATT00028647001,GSPATT00036414001,GSPATT00014281001,GSPATT00016290001,GSPATT00000256001,GSPATT00024367001,GSPATT00025376001,GSPATT00000068001,GSPATT00023703001,GSPATT00015139001,GSPATT00017954001,GSPATT00003526001,GSPATT00002486001,GSPATT00026129001,GSPATT00036895001,GSPATT00016456001,GSPATT00036549001
GO:CC	intracellular organelle	GO:0043229	FALSE	0.000335713	3.47403	8088	552	314	17144	GSPATT00019292001,GSPATT00025697001,GSPATT00036356001,GSPATT00009640001,GSPATT00022433001,GSPATT00011093001,GSPATT00006298001,GSPATT00012503001,GSPATT00027390001,GSPATT00028596001,GSPATT00012305001,GSPATT00009036001,GSPATT00017485001,GSPATT00028647001,GSPATT00000418001,GSPATT00020239001,GSPATT00019469001,GSPATT00017865001,GSPATT00017788001,GSPATT00010333001,GSPATT00025680001,GSPATT00021969001,GSP…
GO:CC	organelle	GO:0043226	FALSE	0.000643813	3.19124	8293	552	319	17144	GSPATT00019292001,GSPATT00025697001,GSPATT00036356001,GSPATT00009640001,GSPATT00022433001,GSPATT00011093001,GSPATT00006298001,GSPATT00012503001,GSPATT00027390001,GSPATT00028596001,GSPATT00012305001,GSPATT00009036001,GSPATT00017485001,GSPATT00028647001,GSPATT00000418001,GSPATT00020239001,GSPATT00019469001,GSPATT00017865001,GSPATT00017788001,GSPATT00010333001,GSPATT00025680001,GSPATT00021969001,GSP…
GO:CC	small-subunit processome	GO:0032040	FALSE	0.000947843	3.02326	77	552	12	17144	GSPATT00028647001,GSPATT00014281001,GSPATT00000256001,GSPATT00024367001,GSPATT00025376001,GSPATT00000068001,GSPATT00023703001,GSPATT00015139001,GSPATT00003526001,GSPATT00002486001,GSPATT00016456001,GSPATT00036549001
GO:CC	organelle envelope	GO:0031967	FALSE	0.00112075	2.95049	325	552	27	17144	GSPATT00028596001,GSPATT00011024001,GSPATT00030241001,GSPATT00025761001,GSPATT00004120001,GSPATT00001254001,GSPATT00018947001,GSPATT00029130001,GSPATT00011197001,GSPATT00036865001,GSPATT00000956001,GSPATT00023836001,GSPATT00033637001,GSPATT00005420001,GSPATT00035480001,GSPATT00009063001,GSPATT00017933001,GSPATT00038606001,GSPATT00027461001,GSPATT00006422001,GSPATT00012088001,GSPATT00029885001,GSP…
GO:CC	envelope	GO:0031975	FALSE	0.00112075	2.95049	325	552	27	17144	GSPATT00028596001,GSPATT00011024001,GSPATT00030241001,GSPATT00025761001,GSPATT00004120001,GSPATT00001254001,GSPATT00018947001,GSPATT00029130001,GSPATT00011197001,GSPATT00036865001,GSPATT00000956001,GSPATT00023836001,GSPATT00033637001,GSPATT00005420001,GSPATT00035480001,GSPATT00009063001,GSPATT00017933001,GSPATT00038606001,GSPATT00027461001,GSPATT00006422001,GSPATT00012088001,GSPATT00029885001,GSP…
GO:CC	90S preribosome	GO:0030686	FALSE	0.00441264	2.3553	39	552	8	17144	GSPATT00036414001,GSPATT00014281001,GSPATT00016290001,GSPATT00000256001,GSPATT00025376001,GSPATT00000068001,GSPATT00015139001,GSPATT00017954001
GO:CC	equatorial microtubule organizing center	GO:0000923	TRUE	0.00543232	2.26501	7	552	4	17144	GSPATT00036356001,GSPATT00014878001,GSPATT00004623001,GSPATT00007394001
GO:CC	mitochondrial membrane	GO:0031966	FALSE	0.0054804	2.26119	222	552	20	17144	GSPATT00028596001,GSPATT00011024001,GSPATT00030241001,GSPATT00025761001,GSPATT00004120001,GSPATT00001254001,GSPATT00036865001,GSPATT00000956001,GSPATT00023836001,GSPATT00033637001,GSPATT00005420001,GSPATT00035480001,GSPATT00009063001,GSPATT00038606001,GSPATT00027461001,GSPATT00012088001,GSPATT00029885001,GSPATT00018437001,GSPATT00017143001,GSPATT00012808001
GO:CC	organelle inner membrane	GO:0019866	FALSE	0.00708059	2.14993	208	552	19	17144	GSPATT00028596001,GSPATT00011024001,GSPATT00030241001,GSPATT00025761001,GSPATT00004120001,GSPATT00001254001,GSPATT00036865001,GSPATT00000956001,GSPATT00023836001,GSPATT00033637001,GSPATT00005420001,GSPATT00035480001,GSPATT00038606001,GSPATT00027461001,GSPATT00012088001,GSPATT00029885001,GSPATT00018437001,GSPATT00017143001,GSPATT00012808001
GO:CC	mitochondrial inner membrane	GO:0005743	FALSE	0.00708059	2.14993	208	552	19	17144	GSPATT00028596001,GSPATT00011024001,GSPATT00030241001,GSPATT00025761001,GSPATT00004120001,GSPATT00001254001,GSPATT00036865001,GSPATT00000956001,GSPATT00023836001,GSPATT00033637001,GSPATT00005420001,GSPATT00035480001,GSPATT00038606001,GSPATT00027461001,GSPATT00012088001,GSPATT00029885001,GSPATT00018437001,GSPATT00017143001,GSPATT00012808001
GO:CC	mitochondrial envelope	GO:0005740	FALSE	0.0123635	1.90786	254	552	21	17144	GSPATT00028596001,GSPATT00011024001,GSPATT00030241001,GSPATT00025761001,GSPATT00004120001,GSPATT00001254001,GSPATT00036865001,GSPATT00000956001,GSPATT00023836001,GSPATT00033637001,GSPATT00005420001,GSPATT00035480001,GSPATT00009063001,GSPATT00038606001,GSPATT00027461001,GSPATT00012088001,GSPATT00029885001,GSPATT00018437001,GSPATT00017143001,GSPATT00012808001,GSPATT00008480001
GO:CC	cell division site	GO:0032153	FALSE	0.0324183	1.48921	18	552	5	17144	GSPATT00036356001,GSPATT00014878001,GSPATT00004623001,GSPATT00027315001,GSPATT00007394001
GO:CC	gamma-tubulin complex	GO:0000930	TRUE	0.0461995	1.33536	11	552	4	17144	GSPATT00036356001,GSPATT00014878001,GSPATT00004623001,GSPATT00007394001

## Sheet: GO-Low osmotic pressure
source	term_name	term_id	highlighted	adjusted_p_value	negative_log10_of_adjusted_p_value	term_size	query_size	intersection_size	effective_domain_size	intersections
GO:MF	lipid transporter activity	GO:0005319	TRUE	0.00503507	2.29799	138	301	11	18040	GSPATT00033297001,GSPATT00024753001,GSPATT00028389001,GSPATT00025370001,GSPATT00007468001,GSPATT00005865001,GSPATT00000932001,GSPATT00008810001,GSPATT00030294001,GSPATT00028661001,GSPATT00017598001
GO:MF	pyrophosphatase activity	GO:0016462	TRUE	0.0232795	1.63303	1149	301	37	18040	GSPATT00036124001,GSPATT00036676001,GSPATT00004426001,GSPATT00033941001,GSPATT00018313001,GSPATT00037924001,GSPATT00026008001,GSPATT00033297001,GSPATT00035486001,GSPATT00004254001,GSPATT00008921001,GSPATT00007629001,GSPATT00026094001,GSPATT00004739001,GSPATT00006321001,GSPATT00032952001,GSPATT00002927001,GSPATT00037111001,GSPATT00017854001,GSPATT00032773001,GSPATT00024160001,GSPATT00005055001,GSP…
GO:MF	hydrolase activity, acting on acid anhydrides, in phosphorus-containing anhydrides	GO:0016818	FALSE	0.0313376	1.50393	1166	301	37	18040	GSPATT00036124001,GSPATT00036676001,GSPATT00004426001,GSPATT00033941001,GSPATT00018313001,GSPATT00037924001,GSPATT00026008001,GSPATT00033297001,GSPATT00035486001,GSPATT00004254001,GSPATT00008921001,GSPATT00007629001,GSPATT00026094001,GSPATT00004739001,GSPATT00006321001,GSPATT00032952001,GSPATT00002927001,GSPATT00037111001,GSPATT00017854001,GSPATT00032773001,GSPATT00024160001,GSPATT00005055001,GSP…
GO:MF	hydrolase activity, acting on acid anhydrides	GO:0016817	FALSE	0.0313376	1.50393	1166	301	37	18040	GSPATT00036124001,GSPATT00036676001,GSPATT00004426001,GSPATT00033941001,GSPATT00018313001,GSPATT00037924001,GSPATT00026008001,GSPATT00033297001,GSPATT00035486001,GSPATT00004254001,GSPATT00008921001,GSPATT00007629001,GSPATT00026094001,GSPATT00004739001,GSPATT00006321001,GSPATT00032952001,GSPATT00002927001,GSPATT00037111001,GSPATT00017854001,GSPATT00032773001,GSPATT00024160001,GSPATT00005055001,GSP…
GO:MF	hydrolase activity	GO:0016787	FALSE	0.0350263	1.45561	3309	301	81	18040	GSPATT00004090001,GSPATT00005355001,GSPATT00036124001,GSPATT00009047001,GSPATT00036676001,GSPATT00004426001,GSPATT00036972001,GSPATT00033941001,GSPATT00018313001,GSPATT00015462001,GSPATT00008494001,GSPATT00037924001,GSPATT00026008001,GSPATT00018937001,GSPATT00000699001,GSPATT00033297001,GSPATT00002570001,GSPATT00022673001,GSPATT00037381001,GSPATT00035486001,GSPATT00009199001,GSPATT00033048001,GSP…
GO:MF	water channel activity	GO:0015250	TRUE	0.0476006	1.32239	18	301	4	18040	GSPATT00032687001,GSPATT00028392001,GSPATT00013555001,GSPATT00023481001
GO:MF	water transmembrane transporter activity	GO:0005372	FALSE	0.0476006	1.32239	18	301	4	18040	GSPATT00032687001,GSPATT00028392001,GSPATT00013555001,GSPATT00023481001
GO:BP	lipid biosynthetic process	GO:0008610	TRUE	2.46673e-05	4.60788	232	268	19	14586	GSPATT00034663001,GSPATT00005355001,GSPATT00003993001,GSPATT00004271001,GSPATT00006341001,GSPATT00016286001,GSPATT00028757001,GSPATT00000886001,GSPATT00007643001,GSPATT00009944001,GSPATT00030931001,GSPATT00028833001,GSPATT00003378001,GSPATT00037186001,GSPATT00008502001,GSPATT00029489001,GSPATT00022136001,GSPATT00007965001,GSPATT00010551001
GO:BP	phospholipid biosynthetic process	GO:0008654	FALSE	0.000702243	3.15351	161	268	14	14586	GSPATT00034663001,GSPATT00005355001,GSPATT00003993001,GSPATT00004271001,GSPATT00006341001,GSPATT00028757001,GSPATT00007643001,GSPATT00009944001,GSPATT00030931001,GSPATT00003378001,GSPATT00037186001,GSPATT00029489001,GSPATT00022136001,GSPATT00007965001
GO:BP	lipid metabolic process	GO:0006629	FALSE	0.000724762	3.1398	562	268	28	14586	GSPATT00034663001,GSPATT00005355001,GSPATT00003993001,GSPATT00004271001,GSPATT00006341001,GSPATT00015462001,GSPATT00016286001,GSPATT00026136001,GSPATT00028504001,GSPATT00029124001,GSPATT00035247001,GSPATT00028757001,GSPATT00000886001,GSPATT00007643001,GSPATT00009944001,GSPATT00030931001,GSPATT00028833001,GSPATT00003378001,GSPATT00034325001,GSPATT00037186001,GSPATT00008502001,GSPATT00019998001,GSP…
GO:BP	phospholipid metabolic process	GO:0006644	FALSE	0.00088251	3.05428	188	268	15	14586	GSPATT00034663001,GSPATT00005355001,GSPATT00003993001,GSPATT00004271001,GSPATT00006341001,GSPATT00035247001,GSPATT00028757001,GSPATT00007643001,GSPATT00009944001,GSPATT00030931001,GSPATT00003378001,GSPATT00037186001,GSPATT00029489001,GSPATT00022136001,GSPATT00007965001
GO:BP	cellular lipid metabolic process	GO:0044255	FALSE	0.000960879	3.01733	442	268	24	14586	GSPATT00034663001,GSPATT00005355001,GSPATT00003993001,GSPATT00004271001,GSPATT00006341001,GSPATT00015462001,GSPATT00016286001,GSPATT00028504001,GSPATT00029124001,GSPATT00035247001,GSPATT00028757001,GSPATT00007643001,GSPATT00009944001,GSPATT00030931001,GSPATT00028833001,GSPATT00003378001,GSPATT00037186001,GSPATT00008502001,GSPATT00019998001,GSPATT00029489001,GSPATT00022136001,GSPATT00007965001,GSP…
GO:BP	protein N-linked glycosylation	GO:0006487	TRUE	0.00648302	2.18822	30	268	6	14586	GSPATT00038317001,GSPATT00029124001,GSPATT00019998001,GSPATT00008634001,GSPATT00004592001,GSPATT00015853001
GO:BP	organic substance transport	GO:0071702	TRUE	0.00895382	2.04799	1171	268	42	14586	GSPATT00020057001,GSPATT00024068001,GSPATT00000486001,GSPATT00017058001,GSPATT00013179001,GSPATT00033297001,GSPATT00000949001,GSPATT00005745001,GSPATT00001480001,GSPATT00024753001,GSPATT00007155001,GSPATT00007629001,GSPATT00026094001,GSPATT00004739001,GSPATT00002378001,GSPATT00034036001,GSPATT00028389001,GSPATT00030859001,GSPATT00016671001,GSPATT00039590001,GSPATT00032274001,GSPATT00033913001,GSP…
GO:BP	lipid localization	GO:0010876	FALSE	0.0173985	1.75949	160	268	12	14586	GSPATT00033297001,GSPATT00024753001,GSPATT00002378001,GSPATT00028389001,GSPATT00025370001,GSPATT00007468001,GSPATT00005865001,GSPATT00000932001,GSPATT00008810001,GSPATT00030294001,GSPATT00028661001,GSPATT00017598001
GO:BP	lipid transport	GO:0006869	FALSE	0.0173985	1.75949	160	268	12	14586	GSPATT00033297001,GSPATT00024753001,GSPATT00002378001,GSPATT00028389001,GSPATT00025370001,GSPATT00007468001,GSPATT00005865001,GSPATT00000932001,GSPATT00008810001,GSPATT00030294001,GSPATT00028661001,GSPATT00017598001
GO:BP	glycosylation	GO:0070085	FALSE	0.0266477	1.57434	38	268	6	14586	GSPATT00038317001,GSPATT00029124001,GSPATT00019998001,GSPATT00008634001,GSPATT00004592001,GSPATT00015853001
GO:BP	macromolecule glycosylation	GO:0043413	FALSE	0.0266477	1.57434	38	268	6	14586	GSPATT00038317001,GSPATT00029124001,GSPATT00019998001,GSPATT00008634001,GSPATT00004592001,GSPATT00015853001
GO:BP	protein glycosylation	GO:0006486	FALSE	0.0266477	1.57434	38	268	6	14586	GSPATT00038317001,GSPATT00029124001,GSPATT00019998001,GSPATT00008634001,GSPATT00004592001,GSPATT00015853001
GO:BP	glycoprotein biosynthetic process	GO:0009101	FALSE	0.0266477	1.57434	38	268	6	14586	GSPATT00038317001,GSPATT00029124001,GSPATT00019998001,GSPATT00008634001,GSPATT00004592001,GSPATT00015853001
GO:BP	glycoprotein metabolic process	GO:0009100	FALSE	0.0310121	1.50847	39	268	6	14586	GSPATT00038317001,GSPATT00029124001,GSPATT00019998001,GSPATT00008634001,GSPATT00004592001,GSPATT00015853001
GO:BP	localization	GO:0051179	FALSE	0.0333086	1.47744	3163	268	85	14586	GSPATT00026440001,GSPATT00020062001,GSPATT00027855001,GSPATT00020057001,GSPATT00024068001,GSPATT00022008001,GSPATT00000486001,GSPATT00017058001,GSPATT00036676001,GSPATT00012775001,GSPATT00024016001,GSPATT00025707001,GSPATT00013179001,GSPATT00033941001,GSPATT00037741001,GSPATT00001475001,GSPATT00029645001,GSPATT00035228001,GSPATT00033297001,GSPATT00000949001,GSPATT00037778001,GSPATT00005745001,GSP…
GO:BP	macromolecule localization	GO:0033036	FALSE	0.0381466	1.41854	1247	268	42	14586	GSPATT00020062001,GSPATT00027855001,GSPATT00020057001,GSPATT00000486001,GSPATT00017058001,GSPATT00033297001,GSPATT00000949001,GSPATT00005745001,GSPATT00001480001,GSPATT00024753001,GSPATT00023862001,GSPATT00007629001,GSPATT00026094001,GSPATT00004739001,GSPATT00002378001,GSPATT00034036001,GSPATT00028389001,GSPATT00030859001,GSPATT00016671001,GSPATT00039590001,GSPATT00032274001,GSPATT00029515001,GSP…
GO:BP	establishment of localization	GO:0051234	FALSE	0.0406666	1.39076	3085	268	83	14586	GSPATT00026440001,GSPATT00020062001,GSPATT00027855001,GSPATT00020057001,GSPATT00024068001,GSPATT00022008001,GSPATT00000486001,GSPATT00017058001,GSPATT00036676001,GSPATT00012775001,GSPATT00024016001,GSPATT00025707001,GSPATT00013179001,GSPATT00033941001,GSPATT00037741001,GSPATT00001475001,GSPATT00029645001,GSPATT00035228001,GSPATT00033297001,GSPATT00000949001,GSPATT00037778001,GSPATT00005745001,GSP…
GO:BP	isoprenoid metabolic process	GO:0006720	FALSE	0.0420506	1.37623	26	268	5	14586	GSPATT00029124001,GSPATT00007643001,GSPATT00019998001,GSPATT00022136001,GSPATT00010551001
GO:BP	glycerolipid metabolic process	GO:0046486	FALSE	0.0462522	1.33487	177	268	12	14586	GSPATT00034663001,GSPATT00005355001,GSPATT00003993001,GSPATT00004271001,GSPATT00006341001,GSPATT00015462001,GSPATT00035247001,GSPATT00028757001,GSPATT00030931001,GSPATT00003378001,GSPATT00037186001,GSPATT00007965001
GO:BP	transport	GO:0006810	FALSE	0.0474492	1.32377	2956	268	80	14586	GSPATT00026440001,GSPATT00027855001,GSPATT00020057001,GSPATT00024068001,GSPATT00022008001,GSPATT00000486001,GSPATT00017058001,GSPATT00036676001,GSPATT00012775001,GSPATT00024016001,GSPATT00025707001,GSPATT00013179001,GSPATT00033941001,GSPATT00037741001,GSPATT00001475001,GSPATT00029645001,GSPATT00035228001,GSPATT00033297001,GSPATT00000949001,GSPATT00037778001,GSPATT00005745001,GSPATT00001480001,GSP…
GO:CC	endomembrane system	GO:0012505	TRUE	4.72616e-05	4.32549	1303	310	50	17144	GSPATT00034663001,GSPATT00038317001,GSPATT00026440001,GSPATT00027855001,GSPATT00020057001,GSPATT00010834001,GSPATT00029645001,GSPATT00035228001,GSPATT00000688001,GSPATT00000949001,GSPATT00005745001,GSPATT00001480001,GSPATT00016489001,GSPATT00023862001,GSPATT00029124001,GSPATT00025493001,GSPATT00028555001,GSPATT00007629001,GSPATT00004739001,GSPATT00006419001,GSPATT00002378001,GSPATT00034036001,GSP…
GO:CC	membrane	GO:0016020	TRUE	0.000956015	3.01954	8267	310	188	17144	GSPATT00034663001,GSPATT00007243001,GSPATT00012813001,GSPATT00017510001,GSPATT00038317001,GSPATT00026440001,GSPATT00027855001,GSPATT00037286001,GSPATT00005355001,GSPATT00010655001,GSPATT00036124001,GSPATT00017832001,GSPATT00003993001,GSPATT00024068001,GSPATT00004271001,GSPATT00006341001,GSPATT00017058001,GSPATT00035266001,GSPATT00012319001,GSPATT00015237001,GSPATT00010834001,GSPATT00010439001,GSP…
GO:CC	endosome	GO:0005768	FALSE	0.00132752	2.87696	298	310	18	17144	GSPATT00026440001,GSPATT00035228001,GSPATT00001480001,GSPATT00016489001,GSPATT00025493001,GSPATT00002378001,GSPATT00034036001,GSPATT00030859001,GSPATT00020523001,GSPATT00006488001,GSPATT00019001001,GSPATT00016871001,GSPATT00017702001,GSPATT00009938001,GSPATT00020028001,GSPATT00017213001,GSPATT00017598001,GSPATT00026474001
GO:CC	preribosome, large subunit precursor	GO:0030687	TRUE	0.00532907	2.27335	35	310	6	17144	GSPATT00000699001,GSPATT00008101001,GSPATT00034610001,GSPATT00013862001,GSPATT00004969001,GSPATT00024852001
GO:CC	cytoplasmic vesicle	GO:0031410	FALSE	0.00633069	2.19855	465	310	22	17144	GSPATT00026440001,GSPATT00035228001,GSPATT00001480001,GSPATT00003664001,GSPATT00016489001,GSPATT00025493001,GSPATT00002378001,GSPATT00034036001,GSPATT00030859001,GSPATT00020523001,GSPATT00039590001,GSPATT00006488001,GSPATT00019001001,GSPATT00016871001,GSPATT00017702001,GSPATT00009938001,GSPATT00033384001,GSPATT00020028001,GSPATT00017213001,GSPATT00034880001,GSPATT00017598001,GSPATT00026474001
GO:CC	intracellular vesicle	GO:0097708	FALSE	0.00633069	2.19855	465	310	22	17144	GSPATT00026440001,GSPATT00035228001,GSPATT00001480001,GSPATT00003664001,GSPATT00016489001,GSPATT00025493001,GSPATT00002378001,GSPATT00034036001,GSPATT00030859001,GSPATT00020523001,GSPATT00039590001,GSPATT00006488001,GSPATT00019001001,GSPATT00016871001,GSPATT00017702001,GSPATT00009938001,GSPATT00033384001,GSPATT00020028001,GSPATT00017213001,GSPATT00034880001,GSPATT00017598001,GSPATT00026474001
GO:CC	vesicle	GO:0031982	FALSE	0.0101284	1.99446	480	310	22	17144	GSPATT00026440001,GSPATT00035228001,GSPATT00001480001,GSPATT00003664001,GSPATT00016489001,GSPATT00025493001,GSPATT00002378001,GSPATT00034036001,GSPATT00030859001,GSPATT00020523001,GSPATT00039590001,GSPATT00006488001,GSPATT00019001001,GSPATT00016871001,GSPATT00017702001,GSPATT00009938001,GSPATT00033384001,GSPATT00020028001,GSPATT00017213001,GSPATT00034880001,GSPATT00017598001,GSPATT00026474001
GO:CC	vesicle tethering complex	GO:0099023	TRUE	0.0447492	1.34921	71	310	7	17144	GSPATT00035228001,GSPATT00001480001,GSPATT00002378001,GSPATT00034036001,GSPATT00030859001,GSPATT00020523001,GSPATT00013153001
