# Supplementary material for: Molecular basis of the short- and long-term osmoregulation capability in the euryhaline unicellular eukaryote Paramecium calkinsi
Source: mBio. 2026 Mar 6;17(4):e03032-25. doi: 10.1128/mbio.03032-25 (PMC13059789; doi:10.1128/mbio.03032-25)
Supplement: Table S5 — CNVs and gene expression correlations under 5‰ and 45‰ osmotic pressures. [file mbio.03032-25-s0006.xls]

## Sheet: 5L_cnvup_DEG_up
Supplementary table 5. Copy number variations (CNVs) and gene expression correlations under 5‰ and 45‰ osmotic pressures
	Row.names	baseMean.x	log2FoldChange.x	lfcSE.x	stat.x	pvalue.x	padj.x	Pcal.5	Pcal.30	Pcal.45	log2FC.Pcal5.30	log2FC.Pcal45.30	group.x	baseMean.y	log2FoldChange.y	lfcSE.y	stat.y	pvalue.y	padj.y	group.y
1	PcalGene10062	246.604	1.24992	0.276373	4.52259	6.10864e-06	6.02687e-05	40.419	24.5112	32.0251	0.721594	0.385765	Up	246.604	1.24992	0.276373	4.52259	6.10864e-06	6.02687e-05	Up
2	PcalGene10468	819.589	1.26184	0.260334	4.84702	1.2533e-06	1.48341e-05	4.01106	2.34644	3.56265	0.77351	0.60248	Up	819.589	1.26184	0.260334	4.84702	1.2533e-06	1.48341e-05	Up
3	PcalGene11653	133.061	1.34567	0.357115	3.76817	0.000164447	0.0010504	36.5674	23.4013	30.2978	0.643972	0.372627	Up	133.061	1.34567	0.357115	3.76817	0.000164447	0.0010504	Up
4	PcalGene13683	193.302	1.55601	0.271409	5.7331	9.86118e-09	1.87416e-07	21.8761	12.401	21.1876	0.818894	0.77276	Up	193.302	1.55601	0.271409	5.7331	9.86118e-09	1.87416e-07	Up
5	PcalGene14191	993.575	1.30073	0.213346	6.09682	1.08197e-09	2.55474e-08	30.2278	18.1962	27.3953	0.732239	0.590293	Up	993.575	1.30073	0.213346	6.09682	1.08197e-09	2.55474e-08	Up
6	PcalGene14289	40.5997	1.25326	0.384735	3.25747	0.0011241	0.00547888	34.3662	22.5352	34.7359	0.608809	0.624247	Up	40.5997	1.25326	0.384735	3.25747	0.0011241	0.00547888	Up
7	PcalGene14327	209.853	1.64842	0.252714	6.52287	6.89761e-11	2.01448e-09	43.3609	26.6805	35.2318	0.700612	0.401094	Up	209.853	1.64842	0.252714	6.52287	6.89761e-11	2.01448e-09	Up
8	PcalGene14406	261.971	1.08892	0.241497	4.50903	6.5124e-06	6.38903e-05	32.3884	14.2857	24.6875	1.1809	0.789208	Up	261.971	1.08892	0.241497	4.50903	6.5124e-06	6.38903e-05	Up
9	PcalGene1448	213.136	1.43893	0.261521	5.50216	3.75173e-08	6.23692e-07	31.7949	17.9853	28.022	0.821972	0.639737	Up	213.136	1.43893	0.261521	5.50216	3.75173e-08	6.23692e-07	Up
10	PcalGene1961	78.3233	1.14243	0.278791	4.09781	4.17076e-05	0.000319416	25.8033	13.6709	25.4917	0.916449	0.898922	Up	78.3233	1.14243	0.278791	4.09781	4.17076e-05	0.000319416	Up
11	PcalGene2053	3451.77	1.63524	0.312967	5.22495	1.74202e-07	2.5385e-06	30.1376	16.8807	24.3807	0.836188	0.530364	Up	3451.77	1.63524	0.312967	5.22495	1.74202e-07	2.5385e-06	Up
12	PcalGene2788	3731.69	2.84949	0.30359	9.386	6.23244e-21	7.70065e-19	33.6014	19.7466	27.9831	0.766913	0.50295	Up	3731.69	2.84949	0.30359	9.386	6.23244e-21	7.70065e-19	Up
13	PcalGene2867	233.324	1.4325	0.283399	5.05469	4.3108e-07	5.75227e-06	20.1385	11.4681	20.1662	0.812325	0.814308	Up	233.324	1.4325	0.283399	5.05469	4.3108e-07	5.75227e-06	Up
14	PcalGene3301	341.245	1.11295	0.225104	4.94418	7.64644e-07	9.59663e-06	48.2441	31.6054	40.6745	0.610185	0.363955	Up	341.245	1.11295	0.225104	4.94418	7.64644e-07	9.59663e-06	Up
15	PcalGene441	274.753	1.21851	0.295332	4.12589	3.6931e-05	0.000288095	37.2232	24.0716	31.9421	0.628872	0.408129	Up	274.753	1.21851	0.295332	4.12589	3.6931e-05	0.000288095	Up
16	PcalGene5035	223.34	1.7802	0.364271	4.88703	1.02369e-06	1.24225e-05	26.2538	16.858	25.5891	0.639091	0.602097	Up	223.34	1.7802	0.364271	4.88703	1.02369e-06	1.24225e-05	Up
17	PcalGene5178	438.523	1.01413	0.251979	4.02467	5.70557e-05	0.000420552	31.9364	19.8213	26.3257	0.688156	0.409425	Up	438.523	1.01413	0.251979	4.02467	5.70557e-05	0.000420552	Up
18	PcalGene5959	61.7804	1.26098	0.344071	3.66489	0.000247446	0.00149035	34.9908	22.2181	33.512	0.655238	0.592942	Up	61.7804	1.26098	0.344071	3.66489	0.000247446	0.00149035	Up
19	PcalGene6121	945.838	1.36083	0.271204	5.01772	5.22879e-07	6.81405e-06	4.9877	2.98278	4.53875	0.741717	0.605636	Up	945.838	1.36083	0.271204	5.01772	5.22879e-07	6.81405e-06	Up
20	PcalGene632	101.569	1.0033	0.360343	2.7843	0.00536441	0.0203962	36.1677	22.7355	32.2065	0.669758	0.502404	Up	101.569	1.0033	0.360343	2.7843	0.00536441	0.0203962	Up
21	PcalGene6738	165.415	1.08437	0.369093	2.93792	0.00330423	0.0136957	25.7292	15.3993	23.6458	0.740539	0.618721	Up	165.415	1.08437	0.369093	2.93792	0.00330423	0.0136957	Up
22	PcalGene699	67.1567	1.68652	0.357601	4.7162	2.40288e-06	2.63605e-05	38.441	24.5927	32.5421	0.644416	0.404079	Up	67.1567	1.68652	0.357601	4.7162	2.40288e-06	2.63605e-05	Up
23	PcalGene7785	384.207	1.33974	0.239749	5.5881	2.29573e-08	4.04321e-07	39.7655	24.4278	36.2664	0.702995	0.570112	Up	384.207	1.33974	0.239749	5.5881	2.29573e-08	4.04321e-07	Up
24	PcalGene8148	191.02	1.21357	0.311628	3.89428	9.84905e-05	0.000674568	27.0523	12.6722	19.0634	1.09409	0.589138	Up	191.02	1.21357	0.311628	3.89428	9.84905e-05	0.000674568	Up

## Sheet: 5L_cnvdown_DEG_down
	Row.names	baseMean.x	log2FoldChange.x	lfcSE.x	stat.x	pvalue.x	padj.x	Pcal.5	Pcal.30	Pcal.45	log2FC.Pcal5.30	log2FC.Pcal45.30	group.x	baseMean.y	log2FoldChange.y	lfcSE.y	stat.y	pvalue.y	padj.y	group.y
1	PcalGene12864	89.0558	-1.02119	0.393336	-2.59622	0.00942558	0.0321046	0.899705	1.4061	0.412979	-0.644171	-1.76755	Down	89.0558	-1.02119	0.393336	-2.59622	0.00942558	0.0321046	Down
2	PcalGene12884	38.3842	-1.61314	0.63243	-2.55069	0.0107509	0.0355161	0.495427	0.933689	0.278201	-0.91427	-1.74681	Down	38.3842	-1.61314	0.63243	-2.55069	0.0107509	0.0355161	Down
3	PcalGene12897	25.7128	-1.38725	0.557927	-2.48644	0.0129028	0.0412742	0.591837	1.21769	0.428571	-1.04087	-1.50654	Down	25.7128	-1.38725	0.557927	-2.48644	0.0129028	0.0412742	Down
4	PcalGene12910	11.1664	-1.67836	0.631787	-2.65653	0.00789502	0.027908	0.870044	1.42621	0.561674	-0.713028	-1.34438	Down	11.1664	-1.67836	0.631787	-2.65653	0.00789502	0.027908	Down
5	PcalGene13045	277.578	-1.88683	0.873301	-2.16057	0.0307285	0.0819917	0.758142	1.1906	0.475174	-0.651153	-1.32517	Down	277.578	-1.88683	0.873301	-2.16057	0.0307285	0.0819917	Down
6	PcalGene13065	11.6202	-2.60289	0.858568	-3.03167	0.00243207	0.0105746	0.735171	1.15288	0.59315	-0.649093	-0.958777	Down	11.6202	-2.60289	0.858568	-3.03167	0.00243207	0.0105746	Down
7	PcalGene13100	6.25626	-4.14089	1.41156	-2.93355	0.00335114	0.0138613	0.663462	1.17308	0.548077	-0.822213	-1.09785	Down	6.25626	-4.14089	1.41156	-2.93355	0.00335114	0.0138613	Down
8	PcalGene13105	27.7475	-1.60763	0.780937	-2.05859	0.0395338	0.0998089	0.438729	1.08926	0.3177	-1.31194	-1.77761	Down	27.7475	-1.60763	0.780937	-2.05859	0.0395338	0.0998089	Down
9	PcalGene13582	7.3847	-2.96699	1.15001	-2.57996	0.00988105	0.0332254	25.7631	40.0076	33.2498	-0.634968	-0.266928	Down	7.3847	-2.96699	1.15001	-2.57996	0.00988105	0.0332254	Down
10	PcalGene4578	18.5891	-1.80252	0.726131	-2.48236	0.0130515	0.0416064	0.839768	1.62162	0.405405	-0.949374	-2	Down	18.5891	-1.80252	0.726131	-2.48236	0.0130515	0.0416064	Down
11	PcalGene4657	6.01107	-3.45896	1.18682	-2.91448	0.0035628	0.0145852	0.746154	1.22308	0.5	-0.71297	-1.29052	Down	6.01107	-3.45896	1.18682	-2.91448	0.0035628	0.0145852	Down
12	PcalGene4660	4.27451	-3.51843	1.51875	-2.31666	0.0205225	0.0599369	0.636856	1.44986	0.528455	-1.18688	-1.45606	Down	4.27451	-3.51843	1.51875	-2.31666	0.0205225	0.0599369	Down
13	PcalGene4671	2.55964	-3.74514	1.57006	-2.38534	0.0170632	0.0517768	0.499695	1.26752	0.383912	-1.34289	-1.72316	Down	2.55964	-3.74514	1.57006	-2.38534	0.0170632	0.0517768	Down
14	PcalGene4692	11.4065	-2.05261	0.853158	-2.4059	0.0161327	0.0494607	0.602696	1.20539	0.420301	-1	-1.52001	Down	11.4065	-2.05261	0.853158	-2.4059	0.0161327	0.0494607	Down
15	PcalGene4697	18.4648	-1.84849	0.681189	-2.71362	0.00665515	0.0243853	1.07962	1.68691	0.539811	-0.643856	-1.64386	Down	18.4648	-1.84849	0.681189	-2.71362	0.00665515	0.0243853	Down
16	PcalGene4707	36.6128	-1.51734	0.446797	-3.39604	0.000683681	0.00358782	0.494358	0.768404	0.349275	-0.636309	-1.1375	Down	36.6128	-1.51734	0.446797	-3.39604	0.000683681	0.00358782	Down
17	PcalGene4760	42.5872	-1.62127	0.619547	-2.61686	0.00887422	0.0305629	0.570841	1.15454	0.442273	-1.01616	-1.38431	Down	42.5872	-1.62127	0.619547	-2.61686	0.00887422	0.0305629	Down
18	PcalGene4829	14.1033	-1.41057	0.559899	-2.51933	0.0117579	0.0382439	0.508666	1.11153	0.365486	-1.12776	-1.60466	Down	14.1033	-1.41057	0.559899	-2.51933	0.0117579	0.0382439	Down
19	PcalGene4872	7.67497	-2.7471	0.870892	-3.15435	0.00160854	0.00744967	0.848485	1.81818	0.666667	-1.09954	-1.44746	Down	7.67497	-2.7471	0.870892	-3.15435	0.00160854	0.00744967	Down
20	PcalGene4873	6.02577	-2.08006	0.987984	-2.10535	0.0352605	0.0912188	0.517903	1.04859	0.453964	-1.0177	-1.2078	Down	6.02577	-2.08006	0.987984	-2.10535	0.0352605	0.0912188	Down
21	PcalGene4906	31.7442	-2.79846	1.24011	-2.25661	0.0240323	0.0678874	0.499325	1.21457	0.445344	-1.2824	-1.44746	Down	31.7442	-2.79846	1.24011	-2.25661	0.0240323	0.0678874	Down
22	PcalGene4942	10.5809	-2.80259	0.737984	-3.79763	0.000146088	0.00094923	0.995885	1.60494	0.707819	-0.688467	-1.18107	Down	10.5809	-2.80259	0.737984	-3.79763	0.000146088	0.00094923	Down
23	PcalGene5211	58.1415	-1.1719	0.310983	-3.76838	0.000164309	0.00105	21.183	32.52	28.2933	-0.618422	-0.200869	Down	58.1415	-1.1719	0.310983	-3.76838	0.000164309	0.00105	Down
24	PcalGene6716	44.4266	-1.5408	0.356944	-4.31664	1.58e-05	0.000137938	29.102	45.4566	37.8539	-0.643373	-0.264049	Down	44.4266	-1.5408	0.356944	-4.31664	1.58e-05	0.000137938	Down
25	PcalGene9587	9.03112	-1.97398	0.72248	-2.73223	0.00629064	0.0232762	24.5549	41.8376	36.809	-0.768787	-0.184743	Down	9.03112	-1.97398	0.72248	-2.73223	0.00629064	0.0232762	Down

## Sheet: 45L_cnvup_DEG_up
	Row.names	baseMean.x	log2FoldChange.x	lfcSE.x	stat.x	pvalue.x	padj.x	Pcal.5	Pcal.30	Pcal.45	log2FC.Pcal5.30	log2FC.Pcal45.30	group.x	baseMean.y	log2FoldChange.y	lfcSE.y	stat.y	pvalue.y	padj.y	group.y
1	PcalGene13197	25.5206	1.04485	0.448532	2.3295	0.0198328	0.0722476	38.0067	20.7279	32.6428	0.874682	0.655191	Up	25.5206	1.04485	0.448532	2.3295	0.0198328	0.0722476	Up
2	PcalGene14220	502.821	1.03013	0.245994	4.18765	2.81862e-05	0.000337666	33.3333	14.0824	26.4045	1.24307	0.906891	Up	502.821	1.03013	0.245994	4.18765	2.81862e-05	0.000337666	Up
3	PcalGene6130	881.394	1.36265	0.21239	6.41581	1.40074e-10	5.71043e-09	23.4654	16.1023	24.3624	0.543269	0.597389	Up	881.394	1.36265	0.21239	6.41581	1.40074e-10	5.71043e-09	Up

## Sheet: 45L_cnvdown_DEG_down
	Row.names	baseMean.x	log2FoldChange.x	lfcSE.x	stat.x	pvalue.x	padj.x	Pcal.5	Pcal.30	Pcal.45	log2FC.Pcal5.30	log2FC.Pcal45.30	group.x	baseMean.y	log2FoldChange.y	lfcSE.y	stat.y	pvalue.y	padj.y	group.y
1	PcalGene12124	1918.22	-1.01758	0.271911	-3.74233	0.000182321	0.00165923	23.4135	36.8923	22.3206	-0.655978	-0.724948	Down	1918.22	-1.01758	0.271911	-3.74233	0.000182321	0.00165923	Down
2	PcalGene12126	15370.2	-1.24984	0.232822	-5.36822	7.95183e-08	1.85005e-06	26.1506	39.6234	25.6007	-0.599508	-0.63017	Down	15370.2	-1.24984	0.232822	-5.36822	7.95183e-08	1.85005e-06	Down
3	PcalGene12883	11.8807	-4.07002	1.16922	-3.48098	0.000499587	0.00382662	1.02746	1.46147	0.531444	-0.508341	-1.45943	Down	11.8807	-4.07002	1.16922	-3.48098	0.000499587	0.00382662	Down
4	PcalGene12894	9.36148	-2.06442	0.717363	-2.87779	0.00400468	0.0206853	0.541063	1.24638	0.386473	-1.20387	-1.6893	Down	9.36148	-2.06442	0.717363	-2.87779	0.00400468	0.0206853	Down
5	PcalGene12897	25.5985	-1.48584	0.535854	-2.77284	0.0055569	0.0267881	0.591837	1.22449	0.421769	-1.04891	-1.53766	Down	25.5985	-1.48584	0.535854	-2.77284	0.0055569	0.0267881	Down
6	PcalGene12898	23.272	-1.39791	0.53622	-2.60697	0.00913466	0.0394785	0.551249	0.663221	0.430663	-0.266787	-0.62293	Down	23.272	-1.39791	0.53622	-2.60697	0.00913466	0.0394785	Down
7	PcalGene12918	6.81828	-2.85272	1.07461	-2.65465	0.00793903	0.0354197	0.461538	0.632479	0.153846	-0.454566	-2.03953	Down	6.81828	-2.85272	1.07461	-2.65465	0.00793903	0.0354197	Down
8	PcalGene12943	21.1413	-2.39288	0.750858	-3.18686	0.00143825	0.00903502	0.688742	1.33775	0.331126	-0.957772	-2.01436	Down	21.1413	-2.39288	0.750858	-3.18686	0.00143825	0.00903502	Down
9	PcalGene12954	3657.68	-2.0425	0.281336	-7.25999	3.87107e-13	2.50556e-11	0.591272	1.2764	0.366025	-1.11018	-1.80206	Down	3657.68	-2.0425	0.281336	-7.25999	3.87107e-13	2.50556e-11	Down
10	PcalGene12964	4258.05	-2.01614	0.243223	-8.28924	1.13974e-16	1.37224e-14	1.11972	1.90353	0.577089	-0.765535	-1.72181	Down	4258.05	-2.01614	0.243223	-8.28924	1.13974e-16	1.37224e-14	Down
11	PcalGene12967	123.92	-1.04252	0.286215	-3.64243	0.000270082	0.00231544	0.937951	1.63059	0.606061	-0.797811	-1.42786	Down	123.92	-1.04252	0.286215	-3.64243	0.000270082	0.00231544	Down
12	PcalGene12969	7314.81	-1.9608	0.267261	-7.33667	2.18968e-13	1.44466e-11	0.826384	2.37301	0.85671	-1.52183	-1.46984	Down	7314.81	-1.9608	0.267261	-7.33667	2.18968e-13	1.44466e-11	Down
13	PcalGene13004	126.438	-2.51689	0.379471	-6.63263	3.2976e-11	1.49124e-09	0.312862	0.706837	0.208575	-1.17585	-1.76081	Down	126.438	-2.51689	0.379471	-6.63263	3.2976e-11	1.49124e-09	Down
14	PcalGene13020	14.2448	-1.9792	0.628121	-3.15098	0.00162723	0.0100285	0.960452	1.46893	0.828625	-0.612977	-0.825971	Down	14.2448	-1.9792	0.628121	-3.15098	0.00162723	0.0100285	Down
15	PcalGene13039	19710.8	-2.56328	0.212881	-12.0409	2.16559e-33	1.97169e-30	2.27348	3.22076	1.60626	-0.5025	-1.00369	Down	19710.8	-2.56328	0.212881	-12.0409	2.16559e-33	1.97169e-30	Down
16	PcalGene13040	15.0204	-2.33141	0.733055	-3.18041	0.00147067	0.00920904	1.4592	2.05394	1.36238	-0.49322	-0.592267	Down	15.0204	-2.33141	0.733055	-3.18041	0.00147067	0.00920904	Down
17	PcalGene13056	40.6147	-1.51965	0.555191	-2.73716	0.00619719	0.029245	0.638686	1.08881	0.328467	-0.76957	-1.72893	Down	40.6147	-1.51965	0.555191	-2.73716	0.00619719	0.029245	Down
18	PcalGene13065	13.3578	-1.66869	0.733984	-2.27347	0.0229976	0.0809481	0.743525	1.15288	0.584795	-0.632791	-0.979241	Down	13.3578	-1.66869	0.733984	-2.27347	0.0229976	0.0809481	Down
19	PcalGene13105	26.8225	-1.91929	0.768094	-2.49877	0.0124624	0.0504295	0.438729	1.10439	0.302572	-1.33184	-1.8679	Down	26.8225	-1.91929	0.768094	-2.49877	0.0124624	0.0504295	Down
20	PcalGene4578	19.397	-1.6427	0.676329	-2.42886	0.0151465	0.0584125	0.839768	1.69884	0.415058	-1.01649	-2.03317	Down	19.397	-1.6427	0.676329	-2.42886	0.0151465	0.0584125	Down
21	PcalGene4657	6.41942	-2.78976	1.0089	-2.76514	0.00568979	0.0273322	0.738462	1.2	0.492308	-0.70044	-1.2854	Down	6.41942	-2.78976	1.0089	-2.76514	0.00568979	0.0273322	Down
22	PcalGene4707	38.8941	-1.29199	0.465235	-2.77708	0.00548497	0.0265339	0.505105	0.773778	0.354648	-0.615336	-1.12553	Down	38.8941	-1.29199	0.465235	-2.77708	0.00548497	0.0265339	Down
23	PcalGene4709	62.3051	-1.00481	0.369901	-2.71642	0.00659912	0.0307801	0.536942	0.841924	0.304983	-0.648926	-1.46496	Down	62.3051	-1.00481	0.369901	-2.71642	0.00659912	0.0307801	Down
24	PcalGene4720	124.24	-1.56033	0.434025	-3.59503	0.000324359	0.00267984	0.626927	1.31552	0.477903	-1.06926	-1.46084	Down	124.24	-1.56033	0.434025	-3.59503	0.000324359	0.00267984	Down
25	PcalGene4727	12752.9	-2.42766	0.296397	-8.19056	2.60006e-16	2.91058e-14	2.97963	4.43973	2.65705	-0.57534	-0.740648	Down	12752.9	-2.42766	0.296397	-8.19056	2.60006e-16	2.91058e-14	Down
26	PcalGene4733	22.1467	-1.9274	0.850639	-2.26583	0.0234617	0.082287	0.619621	0.447504	0.240964	0.469485	-0.893085	Down	22.1467	-1.9274	0.850639	-2.26583	0.0234617	0.082287	Down
27	PcalGene4734	106.065	-1.54854	0.284022	-5.45218	4.9755e-08	1.21993e-06	0.421488	0.644628	0.305785	-0.612977	-1.07595	Down	106.065	-1.54854	0.284022	-5.45218	4.9755e-08	1.21993e-06	Down
28	PcalGene4747	55.9604	-2.44019	0.596091	-4.09366	4.24619e-05	0.000481646	0.694752	1.35255	0.52476	-0.961111	-1.36595	Down	55.9604	-2.44019	0.596091	-4.09366	4.24619e-05	0.000481646	Down
29	PcalGene4765	56.9476	-1.54455	0.330303	-4.67617	2.92284e-06	4.53605e-05	0.516055	0.607798	0.275229	-0.236067	-1.14296	Down	56.9476	-1.54455	0.330303	-4.67617	2.92284e-06	4.53605e-05	Down
30	PcalGene4785	30.3962	-1.25975	0.539022	-2.33711	0.0194334	0.0710579	0.26806	0.263517	0.163562	0.0246621	-0.688056	Down	30.3962	-1.25975	0.539022	-2.33711	0.0194334	0.0710579	Down
31	PcalGene4808	4419.43	-2.04528	0.270919	-7.54941	4.37227e-14	3.2947e-12	0.889356	1.90476	0.52521	-1.09878	-1.85864	Down	4419.43	-2.04528	0.270919	-7.54941	4.37227e-14	3.2947e-12	Down
32	PcalGene4813	3759.56	-2.06959	0.25755	-8.03569	9.30575e-16	9.48423e-14	0.81202	1.76471	0.556266	-1.11984	-1.66558	Down	3759.56	-2.06959	0.25755	-8.03569	9.30575e-16	9.48423e-14	Down
33	PcalGene4823	257.531	-1.99238	0.272189	-7.31982	2.48295e-13	1.61474e-11	0.426065	1.57895	0.275689	-1.88982	-2.51785	Down	257.531	-1.99238	0.272189	-7.31982	2.48295e-13	1.61474e-11	Down
34	PcalGene4824	5515.37	-1.7227	0.23145	-7.44308	9.83679e-14	7.03356e-12	0.594714	1.36564	0.561674	-1.19931	-1.28177	Down	5515.37	-1.7227	0.23145	-7.44308	9.83679e-14	7.03356e-12	Down
35	PcalGene4872	9.09061	-1.57799	0.681865	-2.31422	0.0206555	0.0743861	0.828283	1.77778	0.666667	-1.10188	-1.41504	Down	9.09061	-1.57799	0.681865	-2.31422	0.0206555	0.0743861	Down
36	PcalGene4874	10.8448	-3.9347	1.13331	-3.47187	0.000516853	0.00392088	0.454887	1.02632	0.315789	-1.17389	-1.70044	Down	10.8448	-3.9347	1.13331	-3.47187	0.000516853	0.00392088	Down
37	PcalGene4892	13.2257	-1.68556	0.592054	-2.84697	0.00441382	0.0222803	0.553719	1.10744	0.330579	-1	-1.74416	Down	13.2257	-1.68556	0.592054	-2.84697	0.00441382	0.0222803	Down
38	PcalGene4898	22.2852	-2.08086	0.759746	-2.73889	0.00616468	0.0291117	0.611455	0.944272	0.386997	-0.626957	-1.28688	Down	22.2852	-2.08086	0.759746	-2.73889	0.00616468	0.0291117	Down
