# Supplementary material for: Molecular basis of the short- and long-term osmoregulation capability in the euryhaline unicellular eukaryote Paramecium calkinsi
Source: mBio. 2026 Mar 6;17(4):e03032-25. doi: 10.1128/mbio.03032-25 (PMC13059789; doi:10.1128/mbio.03032-25)
Supplement: Table S6 — MCMC convergence diagnostics for Bayesian divergence time estimation. [file mbio.03032-25-s0007.xls]

## Sheet: Sheet1
Supplementary table 6: MCMC convergence diagnostics for Bayesian divergence time estimation.
Parameter	Mean	ESS
t_n24	8.282	219700
t_n25	7.521	13273
t_n26	6.106	6785
t_n27	3.708	1510
t_n28	1.748	408
t_n29	1.213	328
t_n30	1.093	322
t_n31	0.501	299
t_n32	0.332	320
t_n33	0.02105	1200
t_n34	0.05007	1054
t_n35	0.318	397
t_n36	0.935	325
t_n37	0.795	327
t_n38	0.516	336
t_n39	0.165	712
t_n40	0.05221	973
t_n41	1.346	461
t_n42	0.615	490
t_n43	0.323	911
t_n44	0.233	1079
t_n45	0.192	1362
mu	0.123	701
sigma2	0.367	612
lnL	-21.418	538900
