# Supplementary material for: Molecular basis of the short- and long-term osmoregulation capability in the euryhaline unicellular eukaryote Paramecium calkinsi
Source: mBio. 2026 Mar 6;17(4):e03032-25. doi: 10.1128/mbio.03032-25 (PMC13059789; doi:10.1128/mbio.03032-25)
Supplement: Table S7 — Information on relevant genes and the primers used. [file mbio.03032-25-s0008.xlsx]

## Sheet: Sheet1
Supplementary table 7. information on relevant genes and the primers used.
Category	Primer name	gene ID	Sequences	Functional annotations	GO number	KEGG number
RNAi	5801_RNAi_F1052	PcalGene14492	TCCCCGCGGGGAATCCAAATAAAGACACAGAACC	ABC-2 type transporter	-	ko:K05681,ko:K21396
	5801_RNAi_R1987	PcalGene14492	CCCCCCGGGGGGTTCAACTAATAATCCTTCTTCA
	4037_RNAi_F982	PcalGene2429	TCCCCGCGGGGAATTGTTCTGATGAGTTCTTATGC	Rab subfamily of small GTPases	-	ko:K07877
	4037_RNAi_R1758	PcalGene2429	CCCCCCGGGGGGCAACAGCATTTAGCCATTTCTTTC
	10311_RNAi_F994	PcalGene8981	TCCCCGCGGGGATCAGAAAATGACAGAAACCCTTA	Rab subfamily of small GTPases	-	ko:K07901
	10311_RNAi_R1650	PcalGene8981	CCCCCCGGGGGGACAACAATCTTTATTTTCTTCTGG
Gene verification	4707-R4983	PcalGene13369	TAGAGAAGAGGAAAGTAGTCA	Tetratricopeptide repeat	-	-
	4707-F1030	PcalGene13369	GACCTGCTTGGATTTTAGGAGAT
Construction of fusion plasmid	PC_4707_BsaI_GFP2_F150	PcalGene13369	TAGGTCTCGATGATAATACAGGTGCACTAAACCACCTTAATCGG
	PC_4707_BsaI_GFP2_R149	PcalGene13369	TAGGTCTCGTCATCATAATGAATAATAAAAATTTTGAAT
Injection detection	PC-GFP-F1		ATGAGAAAGGGAGAAGAATTGTTCACAGG
	PC-GFP-R1		TGGAGCTCTCTTATACAATTCATCCATTCC
Intron retention detection	8626-1-F6204	PcalGene10874	CTAAGATGAGGGACCTTAG	-	-	-
	8626-1-R6388	PcalGene10874	ACACATAATGATTGAGAGGA
	8626-2-F6803	PcalGene10874	GTATTTCTCTAATTGCTTTAG
	8626-2-R6937	PcalGene10874	AGCAATACTAAATCCAACTA
	10290-1-F3434	PcalGene6402	GTAAGAGCGTGAACGAGATC
	10290-1-R3523	PcalGene6402	GTGATAGAGGATATGAGAAGG	PH domain	-	-
	10290-2-F3625	PcalGene6402	TGTAAAGCATTCTTAGCTGC
	10290-2-R3843	PcalGene6402	TCAAGAATGCTAGAATGAGT
	8153-F806	PcalGene5913	GGTAATGGCTGGGATAATG	carboxylic ester hydrolase activity	GO:0003674,GO:0003824,GO:0004856,GO:0005975,GO:0005996,GO:0005997,GO:0006793,GO:0006796,GO:0008150,GO:0008152,GO:0009987,GO:0016301,GO:0016310,GO:0016740,GO:0016772,GO:0016773,GO:0019200,GO:0019321,GO:0044237,GO:0044238,GO:0044262,GO:0044281,GO:0046835,GO:0071704	-
	8153-R896	PcalGene5913	GAAGCTGATGAATATTGTCC
